# Supplementary material for: Genetic correlation and causal relationships between cardio-metabolic traits and lung function impairment
Source: Genome Med. 2021 Jun 21;13:104. doi: 10.1186/s13073-021-00914-x (PMC8215837; doi:10.1186/s13073-021-00914-x)
Supplement: Supplementary file 2 — Additional file2: Table S3. contains a detailed overview of all variants used as instruments in this study including chromosomal position, nearest gene, allele frequencies and P value of association to all tested cardiometabolic traits. Table S4. Linkage disequilibrium between SNPs subdivided into traits and chromosomes. Table S6. Sensitivity analysis including effect estimates, standard errors and P-values for associations between all exposures and all outcomes for all applied MR techniques. Table S7. Multivariable MR including effect estimates, standard errors from Multivariable MR. Table S10. Effect attenuation gives differences in effect size estimates when adding an additional predictor to multivariable MR analysis. Table S11. Sex stratified analysis including effect estimates, standard errors and P-values. [file 13073_2021_914_MOESM2_ESM.xlsx]

## Sheet: overview
TABLE	short description	description
S3	Variant overview	Table includes chromosomal position, altered and reference allele, name of nearest gene, effect size and P value of association outcome, all GWAS catalogue entries, P values for association to other cardio-metabolic traits and information about instrument validity according to CONMIX and MR-PRESSO
S4	linkage disequilibrium(R2)	Table gives linkage disequilibrium between SNPs subdivided into traits and chromosomes if ther are more than 1 SNP per chromosome per trait. LD values are from european ancrestries samples of the 1000 Genomes project phase 3. Bottom section shows results from sensitivity analysis where IVW-MR was adjusted for LD correlation structure of exposure SNPs
S6	Sensitivity analysis	Table includes effect estimates, standard errors and P-values for associations between all exposures and all outcomes for all applied MR techniques
S7	MVMR full	Table inclueds effect estimates, standard errors from Multivariable MR, there is one column per exposure reflecting the association between the exposure and the outcome, every row gives the attenuated effect and P-value if the exposure given in this row is added to the regression model.
S10	Effect attenuation	Table gives differences in effect size estimates. Every column refelcts association between the exposure an the outcome, every row is one exposure added to the regression model, every cell in this matrix is the difference between the effect of the exposure plus one covariate (given in row) on the outcome minus the effect of the exposure on the outcome
S11	Sex stratified analysis	Table gives effect estimates, standard errors and P-values for assocation between putative causal associations and resutls from sex stratified GWAS (performed with our standard BOLT LMM pipeline) on lung function.

## Sheet: table S3
Table S3: Variant overview
Table includes chromosomal position, altered and reference allele, name of nearest gene, effect size and P value of association outcome, all GWAS catalogue entries, P values for association to other cardio-metabolic traits and information about instrument validity according to CONMIX and MR-PRESSO
ID	SNP	CHR	POS	Allele1	Allele2	RISK_FACTOR	BETA	EAF	Fstat	nearestGene	distanceTOgene	GWAStraits	FEV1_MR_presso_PLEIO_P	FEV1_conmixVALID	FVC_MR_presso_PLEIO_P	FVC_conmixVALID	FEV1pFVC_MR_presso_PLEIO_P	FEV1pFVC_conmixVALID	BMI_P	CAD_P	CRP_P	DBP_P	SBP_P	PP_P	T2D_P	TG_P	TC_P	LDL_P	HDL_P	FEV1_P	FVC_P	FEV1pFVC_P
1:110154688_T_C	rs17024393	1	110154688	T	C	BMI	0.0658	0.04167	55.91	GNAT2	0	LDL cholesterol,Coronary heart disease,Cholesterol, total,Myocardial infarction (early onset),Metabolite levels,Cardiovascular disease risk factors,Lipoprotein-associated phospholipase A2 activity and mass,Progranulin levels,Paget_s disease,Alcohol dependence (age at onset),Sensory disturbances after bilateral sagittal split ramus osteotomy,Lipid metabolism phenotypes,Coronary artery disease or i…	1	1	1	1	1	1	7.59e-14	0.0795669	0.730782	0.395228	0.36491	0.0483191	0.260589	0.000533875	2.34e-07	0.000145823	9.74e-07	0.0978125	0.0113823	0.104726
1:177889480_A_G	rs543874	1	177889480	A	G	BMI	0.0482	0.2667	152.74	SEC16B	8007	Body mass index,Menarche (age at onset),Body mass index (interaction),Immune response to smallpox vaccine (IL-6),Amyotrophic lateral sclerosis (sporadic),Obesity,Body fat percentage,Night sleep phenotypes,Bipolar disorder,Waist circumference,Hip circumference,Age-related macular degeneration,Schizophrenia,Weight,Childhood body mass index,Height	1	1	1	1	1	1	4.36e-35	0.517028	0.011785	0.881231	0.4526	0.244803	0.0302603	0.317311	0.0109136	0.0331357	0.0112485	0.0361262	0.000250633	0.0100751
1:201784287_A_C	rs2820292	1	201784287	A	C	BMI	-0.0195	0.4917	39.57	NAV1	0	Butyrylcholinesterase levels,Celiac disease,Breast size,Breast cancer,Breast cancer (estrogen-receptor negative),Waist circumference,Obesity-related traits,Post-traumatic stress disorder,Neurofibrillary tangles,Body mass index,Post bronchodilator FEV1 in COPD,Post bronchodilator FEV1_FVC ratio in COPD,Cardiac Troponin-T levels	1	1	1	1	0.007	0	3.17e-10	0.0533324	0.731034	0.0156405	0.0255987	0.343876	0.857153	0.0393406	0.391366	0.892505	0.0638908	0.0346842	0.583507	0.00139543
1:49589847_A_G	rs657452	1	49589847	A	G	BMI	0.0227	0.4167	53.62	AGBL4	0	Waist circumference,Body mass index,Number of children (6+ vs. 0 or 1)	1	1	1	1	1	0	2.43e-13	0.413749	0.148134	0.45054	0.626235	0.228012	0.182422	0.223903	0.29251	0.565291	0.00687782	0.403223	0.0281946	0.0135959
1:50559820_C_T	rs11583200	1	50559820	C	T	BMI	0.0177	0.375	32.6	ELAVL4	14772	Depression and alcohol dependence,Type 2 diabetes,Obesity-related traits,Schizophrenia,Body mass index	1	1	1	1	1	1	1.13e-08	0.591944	0.228928	0.505204	0.969986	0.59004	0.257074	0.0235307	0.0627285	0.0992196	0.034205	0.22722	0.0233417	0.0714188
1:72751185_T_C	rs3101336	1	72751185	T	C	BMI	-0.0334	0.3509	116.08	NEGR1	-2780	Systemic lupus erythematosus,Body mass index,Subcutaneous adipose tissue,Obesity,Obesity (early onset extreme),Coenzyme Q10 levels,Educational attainment (years of education),Educational attainment (college completion),Depression,Waist circumference,Hip circumference,Menarche (age at onset),Educational attainment,Weight,Childhood body mass index	1	1	1	1	0.021	0	4.56e-27	0.255602	0.000358031	0.73641	0.332781	0.182584	0.423711	0.00394717	0.130149	0.493842	0.00245713	0.000644427	0.0218446	0.00643862
1:75002193_G_A	rs12566985	1	75002193	G	A	BMI	0.0242	0.425	60.94	FPGT-TNNI3K	0	Body mass index,Visceral fat,Resistin levels,Obesity,Hip circumference,Pubertal anthropometrics,Menarche (age at onset),Childhood body mass index	1	0	1	0	1	1	5.88e-15	0.800034	0.00801315	0.988838	0.535017	0.415599	0.161513	0.0186256	0.291858	0.29251	0.137355	0.449267	0.870181	0.0659858
1:78446761_G_A	rs12401738	1	78446761	G	A	BMI	0.0211	0.425	40.88	FUBP1	-1984	Crohn_s disease,Systolic blood pressure (alcohol consumption interaction),Obesity,Height,Educational attainment (years of education),Waist circumference,Hip circumference,Post bronchodilator FEV1,Post bronchodilator FEV1_FVC ratio,Body mass index,Skin fluorescence in type 1 diabetes,Severe influenza A (H1N1) infection,Acute kidney injury in coronary artery bypass surgery (creatinine rise)	1	1	1	1	1	1	1.62e-10	0.111277	0.024934	0.0307783	0.0272333	0.272096	0.0328974	0.331335	0.828819	0.0581273	0.0227398	0.246988	0.100451	0.600589
1:96924097_C_T	rs11165643	1	96924097	C	T	BMI	-0.0218	0.425	49.45	7SK	237313	Schizophrenia,Body mass index,Waist circumference,Hip circumference,Classic bladder exstrophy,3-hydroxy-1-methylpropylmercapturic acid levels in smokers,Weight	1	1	1	1	1	1	2.03e-12	0.579104	0.542276	0.601401	0.226155	0.316065	0.182422	0.637935	0.933586	0.570329	0.239407	0.351263	0.493706	0.562805
10:102395440_T_C	rs17094222	10	102395440	T	C	BMI	0.0249	0.2083	42.94	HIF1AN	-81759	Alzheimer_s disease,Metabolic traits,Phospholipid levels (plasma),Blood metabolite ratios,Ejection fraction in Tripanosoma cruzi seropositivity,Response to bronchodilator in chronic obstructive pulmonary disease (change in FEV1),Parental extreme longevity (95 years and older),Obesity-related traits,Thiazide-induced adverse metabolic effects in hypertensive patients,Body mass index,Palmitic acid (…	1	1	1	1	1	0	5.65e-11	0.759408	0.466372	0.608782	0.986908	0.631366	0.470158	0.393294	0.820212	0.92917	0.504985	0.131631	0.00256757	0.025283
10:104869038_T_C	rs11191560	10	104869038	T	C	BMI	-0.0308	0.9417	33.77	NT5C2	0	Systolic blood pressure,Blood pressure,Schizophrenia,Coronary heart disease,Arsenic metabolism,Coronary artery disease or large artery stroke,Parkinson_s disease,Intracranial aneurysm,Platelet aggregation,Migraine,Prostate cancer,Autism spectrum disorder, attention deficit-hyperactivity disorder, bipolar disorder, major depressive disorder, and schizophrenia (combined),Coronary artery disease,Col…	1	1	1	1	1	1	6.2e-09	1.91e-07	0.381574	2.8e-09	4.43e-17	1.97e-11	0.0413503	0.0838425	0.274065	0.585441	0.588519	0.0160695	0.00763077	0.497769
10:114758349_C_T	rs7903146	10	114758349	C	T	BMI	-0.0234	0.25	47.37	TCF7L2	0	Type 2 diabetes,Type 2 diabetes and other traits,Proinsulin levels,Metabolic syndrome,Glycated hemoglobin levels,Colorectal cancer,Myopia (pathological),Lung cancer,Serum dimethylarginine levels (asymmetric_symetric ratio),Bipolar disorder (body mass index interaction),Two-hour glucose challenge,Fasting glucose-related traits,Fasting insulin-related traits (interaction with BMI),Fasting glucose-r…	0.6532	0	<0.0069	0	0.063	0	5.89e-12	0.00144792	0.263718	0.298873	0.000852257	0.000844777	1.64e-94	0.871178	0.0240449	0.17977	0.280611	0.091657	0.00100106	0.0070286
10:87410904_A_G	rs7899106	10	87410904	A	G	BMI	-0.0395	0.95	30.95	GRID1	0	Cardiac structure and function,Post-traumatic stress disorder (asjusted for relatedness),Periodontal microbiota,Pancreatic cancer,Anorexia nervosa,Coenzyme Q10 levels,Body mass index,3-hydroxypropylmercapturic acid levels in smokers,Stearic acid (18:0) plasma levels	1	1	1	1	1	1	2.65e-08	0.770715	0.510837	0.15382	0.44926	0.982739	0.185975	0.128511	0.980301	0.512621	0.899271	0.882513	0.811434	0.58524
11:115022404_A_G	rs12286929	11	115022404	A	G	BMI	0.0217	0.4333	49	CADM1	21939	Urinary albumin excretion,Orofacial clefts,Response to cytadine analogues (cytosine arabinoside),Metabolite levels (5-HIAA_ MHPG Ratio),Metabolite levels (HVA_MHPG ratio),Obesity-related traits,Menarche (age at onset),Body mass index,Schizophrenia,Type 2 diabetes (age of onset)	1	1	1	1	1	1	2.56e-12	0.848298	0.766562	0.680445	0.39936	0.515827	0.664773	0.129734	0.0396725	0.104884	0.427127	0.0380913	0.00447876	0.353565
11:27684517_A_G	rs11030104	11	27684517	A	G	BMI	0.0414	0.8	118.7	BDNF	0	Body mass index,Obesity,Bipolar disorder,Body mass index (interaction),Bone mineral density (paediatric, skull),Smoking behavior,Bone mineral density,Waist circumference,Hip circumference,Menarche (age at onset),Coffee consumption (cups per day),Urate levels in obese individuals,Weight,Childhood body mass index	1	1	1	1	1	1	1.22e-27	0.0117703	0.336533	0.00365464	0.0409108	0.723151	0.755716	0.000722351	0.519287	0.679575	0.0480706	0.000457035	1.97e-05	0.619583
11:43864278_T_C	rs2176598	11	43864278	T	C	BMI	0.0198	0.2	30.25	HSD17B12	0	Forced vital capacity,Birth length,Neuroblastoma,Alzheimer disease and age of onset,Gout,Body mass index,Response to abacavir-containing treatment in HIV-1 infection (virologic failure),Response to efavirenz-containing treatment in HIV 1 infection (virologic failure),IgA nephropathy,Fibrinogen levels,Monobrow	1	1	1	0	1	1	3.8e-08	0.0191683	0.107156	0.601297	0.189386	0.161358	0.000987312	0.0178642	0.272396	0.600411	0.681618	0.0138383	0.00090415	0.175045
11:47650993_C_T	rs3817334	11	47650993	C	T	BMI	-0.0262	0.55	71.43	MTCH2	0	Body mass index,HDL cholesterol,Proinsulin levels,Metabolic syndrome,Intraocular pressure,Alzheimer_s disease (late onset),Serum albumin level,Acne (severe),Fasting glucose-related traits,Fasting glucose-related traits (interaction with BMI),Height,Thrombin generation potential phenotypes,Waist-to-hip ratio adjusted for body mass index,Subjective well-being,Neuroticism,Waist circumference,Hip cir…	0.1207	0	0.4692	0	1	0	2.87e-17	0.970312	0.0748716	0.353828	0.451944	0.66898	0.161513	0.000987312	2.74e-05	0.545004	2.62e-22	1.67e-05	7.73e-06	0.267464
12:122781897_G_A	rs11057405	12	122781897	G	A	BMI	-0.0307	0.0917	31.16	CLIP1	0	Mean platelet volume,Urinary metabolites,Adiponectin levels,Adverse response to chemotherapy (neutropenia_leucopenia) (all antimicrotubule drugs),Platelet count,Neuroticism,Hip circumference,Urate levels,Height,Schizophrenia,Urinary metabolites (H-NMR features),Blood metabolite levels,Inflammatory skin disease,Body mass index,Age-related disease endophenotypes,Age-related diseases, mortality and …	1	1	1	1	0.042	0	2.38e-08	0.473393	0.821134	0.168722	0.205719	0.750724	0.0578871	0.00026224	0.0924642	0.53446	3.03e-11	0.0406051	0.491746	0.00667386
12:50247468_G_A	rs7138803	12	50247468	G	A	BMI	-0.0315	0.5583	103.25	BCDIN3D	-10556	Waist circumference,Body mass index,Obsessive-compulsive disorder,Obesity,Hip circumference,Menarche (age at onset),Schizophrenia,Weight,Colorectal cancer,Childhood body mass index,Colorectal or endometrial cancer,Breast size	1	0	1	0	1	1	2.95e-24	0.388224	0.123936	0.516418	0.482946	0.837354	0.557428	0.0024503	0.636768	0.937074	0.000490825	0.644037	0.808098	0.0952993
13:54102206_G_A	rs12429545	13	54102206	G	A	BMI	-0.0334	0.9	50.5	Metazoa_SRP	-269698	Stroke,Select biomarker traits,Obesity,Amyotrophic lateral sclerosis (sporadic),Bipolar disorder and schizophrenia,Waist circumference,Hip circumference,Obesity-related traits,Trans fatty acid levels,Body mass index,Epilepsy and lamotrigine-induced maculopapular eruptions,3-hydroxy-1-methylpropylmercapturic acid levels in smokers,Childhood body mass index,Post bronchodilator FEV1 in COPD	1	0	1	0	1	1	1.19e-12	0.411649	0.0152208	0.390645	0.393785	0.522401	0.524539	0.0278069	0.326355	0.48616	0.00161134	0.374511	0.604223	0.374868
14:25928179_C_A	rs10132280	14	25928179	C	A	BMI	-0.023	0.3333	45.76	STXBP6	-409084	White blood cell types,Subcutaneous adipose tissue,Waist circumference,Hip circumference,Obesity-related traits,Overweight status,Cognitive decline rate in late mild cognitive impairment,Body mass index,Post bronchodilator FEV1_FVC ratio	1	1	1	1	1	0	1.34e-11	0.253816	0.657869	0.649691	0.800383	0.695622	0.0455003	0.25475	0.527662	0.423711	0.0201081	0.346133	0.0197262	0.0162114
14:29736838_C_A	rs12885454	14	29736838	C	A	BMI	0.0207	0.6333	39.35	MIR548AI	159277	Multiple sclerosis--Brain Glutamate Levels,Schizophrenia,IgG glycosylation,Educational attainment (years of education),Waist circumference,Body mass index	1	1	1	1	1	0	3.55e-10	0.133739	0.517594	0.96636	0.685686	0.397245	0.286122	0.0072375	0.849945	0.562625	0.0196307	0.143265	0.0226609	0.0226014
14:30515112_C_T	rs11847697	14	30515112	C	T	BMI	0.0492	0.0417	34.31	PRKD1	-118213	Body mass index,Sexual dysfunction (SSRI_SNRI-related),Schizophrenia,IgG glycosylation,Obesity-related traits,Cerebral amyloid deposition in APOEe4 non-carriers (PET imaging),Childhood body mass index,Carotid plaque burden	1	1	1	1	1	0	4.71e-09	0.00313067	0.000580259	0.916749	0.460699	0.226178	0.482241	0.0120352	0.704727	0.671389	0.000547195	0.115404	0.00373403	0.00989247
14:79899454_C_T	rs7141420	14	79899454	C	T	BMI	0.0235	0.6167	57.47	NRXN3	0	Waist circumference,Body mass index,Amyotrophic lateral sclerosis (age of onset),Obesity,Waist-hip ratio,Hip circumference,Underweight status,Cerebrospinal fluid biomarker levels	1	1	1	1	1	1	3.44e-14	0.45006	0.0391602	0.650654	0.524243	0.555644	0.142467	0.00699736	0.457568	0.76624	0.158019	0.695961	0.60403	0.93631
15:51748610_A_G	rs3736485	15	51748610	A	G	BMI	0.0176	0.425	32.23	DMXL2	0	Cerebrospinal AB1-42 levels,Estradiol levels,Hormone measurements,Follicule stimulating hormone,Asthma,Height,Menarche (age at onset),Cognitive performance,Endometrial cancer,Endometrial endometrioid carcinoma,Response to fenofibrate (HDL cholesterol levels),Thiazide-induced adverse metabolic effects in hypertensive patients,Body mass index,Airway wall thickness,Calcaneal bone ultrasound measurem…	1	0	1	0	1	1	1.37e-08	0.868066	0.00078119	0.250777	0.345994	0.494032	0.0196307	0.0022089	0.0196307	0.104884	0.617075	0.763922	0.734797	0.999113
15:68077168_T_C	rs16951275	15	68077168	T	C	BMI	-0.0311	0.225	70.65	MAP2K5	0	Restless legs syndrome,Body mass index,Menarche (age at onset),Obesity,Cognitive performance,Posterior cortical atrophy and Alzheimer_s disease,Waist circumference,Motion sickness,Verbal declarative memory,Survival in rectal cancer	1	0	0.345	0	1	1	4.26e-17	0.208039	0.343451	0.486594	0.454429	0.455432	0.578515	0.261883	0.798094	0.806887	0.00396476	0.30199	0.302235	0.596059
16:19935389_G_A	rs12446632	16	19935389	G	A	BMI	-0.0403	0.1333	76.75	GPRC5B	-39238	Type 1 diabetes,Renal function and chronic kidney disease,Femoral neck bone geometry,Chronic kidney disease and serum creatinine levels,Body mass index,Hypertension,Attention deficit hyperactivity disorder (inattention symptoms),Renal function-related traits (sCR),Renal function-related traits (eGRFcrea),Obesity,Urinary uromodulin levels,IgG glycosylation,Glomerular filtration rate in diabetics (…	1	0	<0.0069	0	0.518	0	1.94e-18	0.54785	0.322658	0.0873033	0.306011	0.64716	0.778083	0.703945	0.180368	0.122236	4.07e-06	0.269778	0.0440497	0.0655982
16:28333411_G_A	rs2650492	16	28333411	G	A	BMI	0.0207	0.3083	34.98	SBK1	0	Type 1 diabetes,Type 1 diabetes autoantibodies,Crohn_s disease,Tonsillectomy,Waist circumference,Hip circumference,Obesity-related traits,Body mass index,Inflammatory bowel disease,Pediatric autoimmune diseases,Ulcerative colitis,Chronic obstructive pulmonary disease	0.0426	0	0.3588	0	1	0	3.33e-09	0.333776	0.636768	0.289869	0.636605	0.972139	0.239407	0.580516	0.193601	0.446117	0.0210163	1.93e-05	4.81e-05	0.0984429
16:28889486_C_A	rs3888190	16	28889486	C	A	BMI	0.0309	0.3583	99.36	NPIPL1	0	Body mass index,Type 1 diabetes,Type 1 diabetes autoantibodies,Inflammatory bowel disease (early onset),Obesity,Educational attainment,Crohn_s disease,Body fat percentage,Educational attainment (years of education),Waist circumference,Angiotensin-converting enzyme inhibitor intolerance,Hip circumference,Inflammatory bowel disease,Pediatric autoimmune diseases,Yu-Zhi constitution type in type 2 di…	0.0142	0	1	1	0.021	0	2.11e-23	0.0578159	0.528191	0.846699	0.960052	0.794579	0.561915	0.504985	0.0089127	0.354966	0.000138512	4.06e-07	8.59e-06	0.00948326
16:31129895_A_G	rs9925964	16	31129895	A	G	BMI	-0.0192	0.3917	38.36	KAT8	0	Systemic lupus erythematosus,Warfarin maintenance dose,Triglycerides,Psoriasis,IgA nephropathy,Parkinson_s disease,Systemic lupus erythematosus and Systemic sclerosis,Immunoglobulin light chain (AL) amyloidosis,Psoriasis vulgaris,Psoriatic arthritis,Response to metformin (IC50),Scalp hair shape,Waist circumference,Hip circumference,Post bronchodilator FEV1,Body mass index	<0.0071	0	0.0207	0	0.014	0	5.88e-10	0.410416	0.67786	0.122129	0.455622	0.894064	0.386125	6.87e-09	4.96e-07	1.35e-05	0.0486749	1.06e-08	7.38e-07	0.00180418
16:3627358_C_T	rs758747	16	3627358	C	T	BMI	-0.0225	0.7333	36.98	NLRC3	0	Body mass index,Metabolite levels (X-11787),Tuberculosis,Partial epilepsies,Obesity,Primary sclerosing cholangitis,Waist circumference,Hip circumference,Metabolite levels (HVA_5-HIAA ratio),Obesity-related traits,Neurofibrillary tangles,QT interval (interaction),QT interval,Cerebral amyloid deposition (PET imaging),Nonsyndromic cleft lip with or without cleft palate,Response to Dalcetrapib treatm…	NA	NA	NA	NA	1	0	NA	NA	NA	NA	NA	NA	NA	NA	NA	NA	NA	NA	NA	0.00727197
17:5283252_A_G	rs1000940	17	5283252	A	G	BMI	0.0192	0.225	31.89	RABEP1	0	Alzheimer_s disease (late onset),Rheumatoid arthritis,Platelet count,Migraine,Obesity-related traits,Asparaginase hypersensitivity in acute lymphoblastic leukemia,Blood metabolite levels,Body mass index,Gut microbiome composition (summer)	1	0	1	0	1	1	1.63e-08	0.139538	0.0471118	0.313673	0.202349	0.38112	0.350648	0.0196307	0.654609	0.565291	0.871178	0.538333	0.612754	0.907929
17:78615571_G_A	rs12940622	17	78615571	G	A	BMI	-0.0182	0.4583	34.47	RPTOR	0	Moyamoya disease,Myopia (pathological),Lipoprotein-associated phospholipase A2 activity change in response to statin therapy,Memory performance,Obesity,Migraine,Alzheimer disease and age of onset,Fractional excretion of uric acid,Body mass index,Schizophrenia,Ischemic stroke,Airway responsiveness in chronic obstructive pulmonary disease	1	1	1	1	1	1	4.33e-09	0.0852539	0.0135586	0.412933	0.474952	0.999544	0.0718606	0.393692	0.487404	0.745693	0.457568	0.748231	0.404627	0.484591
18:21104888_C_T	rs1808579	18	21104888	C	T	BMI	-0.0167	0.475	29.02	C18orf8	0	Breast cancer,Allergic rhinitis,Platelet count,Amyotrophic lateral sclerosis,Amyotrophic lateral sclerosis (sporadic),Height,Scalp hair shape,Waist circumference adjusted for body mass index,Hip circumference,Hypertriglyceridemia,Body mass index,Sitting height ratio,Smoking behavior,Obesity,Hip circumference adjusted for BMI	1	1	1	1	1	1	7.16e-08	0.690542	0.438816	0.0261032	0.132503	0.712917	0.0455003	0.0897024	0.137355	0.00808143	0.000465258	0.0443788	0.0114222	0.361181
18:56883319_T_G	rs7243357	18	56883319	T	G	BMI	-0.0217	0.1333	29.43	GRP	4079	Age-related hearing impairment,Major depressive disorder,Multiple sclerosis,Chronotype,Morning vs. evening chronotype,Alzheimer_s disease (age of onset),Body mass index,Pancreatic cancer,Staphylococcus aureus nasal carriage (intermittent),Crohn_s disease,Triptolide cytotoxicity	1	0	1	1	1	0	5.8e-08	0.730937	0.464347	0.986543	0.497061	0.403734	0.911992	0.709824	0.755716	0.551346	0.65859	0.40533	0.81548	0.0100732
18:57829135_T_C	rs6567160	18	57829135	T	C	BMI	0.0556	0.2833	238.53	U6	-143172	Waist circumference and related phenotypes,Body mass index,Waist circumference,Obesity-related traits,HDL cholesterol,Metabolic syndrome,Tuberculosis,Response to bleomycin (chromatid breaks),Body mass index (interaction),Antipsychotic drug-induced weight gain,Fat body mass,Obesity (early onset extreme),Obesity,Chronic lymphocytic leukemia,Height,Body fat percentage,Alzheimer disease and age of on…	1	1	NA	NA	1	0	8.22e-54	4.55e-08	0.000150967	0.23012	0.0699203	0.0334083	0.444447	0.00344456	0.100412	0.909526	3.65e-10	0.000153323	NA	0.000706285
19:18454825_A_G	rs17724992	19	18454825	A	G	BMI	0.0194	0.6917	30.72	PGPEP1	0	Menarche (age at onset),Orofacial clefts,Osteoarthritis biomarkers,Barrett_s esophagus,Esophageal adenocarcinoma,Digestive system disease (Barrett_s esophagus and esophageal adenocarcinoma combined),Periodontitis (Mean PAL),Self-reported allergy,Multiple sclerosis,Bipolar disorder and schizophrenia,Body fat percentage,Life satisfaction,Waist circumference adjusted for body mass index,Pulmonary fu…	1	1	1	1	1	1	2.98e-08	0.173777	0.789726	0.754721	0.363173	0.409563	0.976536	0.0483409	0.464347	0.907431	0.0403644	0.417535	0.251746	0.849014
19:34309532_A_G	rs29941	19	34309532	A	G	BMI	-0.0182	0.3333	30.42	KCTD15	-2866	Body mass index,Response to antipsychotic treatment in schizophrenia (working memory),Type 2 diabetes,Adiponectin levels,Functional MRI,Fasting insulin-related traits (interaction with BMI),HDL cholesterol,Triglycerides,Waist-hip ratio,Waist circumference adjusted for body mass index,Obesity-related traits,Major depressive disorder,Waist-to-hip ratio adjusted for body mass index,Schizophrenia,Wei…	1	0	0.0414	0	1	1	3.48e-08	0.644834	0.21972	0.0689007	0.127616	0.569223	0.936237	0.52963	0.123429	0.269046	0.457568	0.119052	0.0185931	0.337507
19:45395619_A_G	rs2075650	19	45395619	A	G	BMI	0.0258	0.8583	32.87	TOMM40	0	C-reactive protein,Alzheimer_s disease (late onset),LDL cholesterol,Alzheimer_s disease,Triglycerides,Personality dimensions,HDL cholesterol,Cholesterol, total,Quantitative traits,Carotid intima media thickness,Cardiovascular disease risk factors,Lipoprotein-associated phospholipase A2 activity and mass,Cognitive decline,Tuberculosis,Cerebrospinal AB1-42 levels,Alzheimer_s disease biomarkers,HDL …	1	1	1	1	1	1	9.85e-09	1.61e-06	1.14e-87	0.552705	0.70641	0.197529	0.0124193	5.69e-19	6.08e-167	1.83e-226	1.73e-27	0.0992806	0.0531415	0.916491
19:46202172_C_T	rs2287019	19	46202172	C	T	BMI	0.036	0.85	73.47	QPCTL	0	Depression and alcohol dependence,Body mass index,Sudden cardiac arrest,Body mass index (interaction),Creatine kinase in statin users,Lung Cancer (DNA repair capacity),Two-hour glucose challenge,Subcutaneous adipose tissue,Obesity,Platelet count,Type 2 diabetes,Neuroticism,Waist-hip ratio,Waist circumference,Hip circumference,Cognitive decline rate in late mild cognitive impairment,Advanced age-r…	1	0	1	1	NA	NA	1.02e-17	0.00240621	0.190357	0.189582	0.0147807	0.020999	0.0133728	0.453255	2.18e-10	3.73e-09	0.0294226	0.373242	0.0612475	NA
19:47569003_G_A	rs3810291	19	47569003	G	A	BMI	0.0283	0.625	61.8	ZC3H4	0	Chronic lymphocytic leukemia,Type 1 diabetes,Body mass index,Chronic periodontitis,Response to platinum-based chemotherapy (cisplatin),Ulcerative colitis,Multiple sclerosis,Primary sclerosing cholangitis,Late-onset Alzheimer_s disease,Waist circumference,Hip circumference,Obesity-related traits,Post bronchodilator FEV1,Glaucoma (primary open-angle),Inflammatory bowel disease	1	1	1	1	1	1	3.81e-15	0.0177045	0.00924821	0.141852	0.136978	0.201746	0.00719891	2.61e-05	0.110659	0.0188321	3.71e-05	0.011208	0.00278606	0.471632
2:143043285_C_T	rs2121279	2	143043285	C	T	BMI	0.0245	0.1167	31	LRP1B	-154015	Body mass index,Parental longevity (mother_s age at death),Motion sickness,Glomerular filtration rate in chronic kidney disease	1	1	1	1	1	0	2.57e-08	0.841843	0.338573	0.930122	0.199829	0.0888397	0.735291	0.287406	0.289145	0.430427	0.022271	0.612478	0.946275	0.233816
2:181550962_C_T	rs1528435	2	181550962	C	T	BMI	0.0178	0.5833	32.97	SChLAP1	5867	Systemic lupus erythematosus,Obesity,Ankylosing spondylitis,Celiac disease,Autism spectrum disorder, attention deficit-hyperactivity disorder, bipolar disorder, major depressive disorder, and schizophrenia (combined),Anti-saccade response,Body mass index,Survival in rectal cancer	1	1	1	1	1	1	9.36e-09	0.0653313	0.666636	0.244045	0.139035	0.259586	0.257074	0.034205	0.232304	0.120511	0.290446	0.459053	0.296813	0.959807
2:213413231_G_A	rs7599312	2	213413231	G	A	BMI	0.022	0.7083	41.87	ERBB4	-9879	Eosinophil counts,Breast cancer,Asthma (sex interaction),Cognitive decline (age-related),Symmetrical dimethylarginine levels,Amyotrophic lateral sclerosis (sporadic),Type 1 diabetes nephropathy,Gestational age at birth in premature rupture of membrane-initiated deliveries (maternal effect),Systemic lupus erythematosus,Body mass index (change over time),Body mass index,Polycystic ovary syndrome	1	1	1	1	1	1	9.76e-11	0.0172554	0.27814	0.377671	0.780165	0.621708	0.783316	0.234365	0.355967	0.0673594	0.0581273	0.582796	0.608938	0.883638
2:25150296_A_G	rs10182181	2	25150296	A	G	BMI	-0.0307	0.5	98.07	ADCY3	-8241	Type 1 diabetes,Body mass index,Height adjusted BMI,Diffuse large B cell lymphoma,Ossification of the posterior longitudinal ligament of the spine,Obesity,Height,Body mass index in non-asthmatics,Multiple myeloma (IgH translocation),Crohn_s disease,Waist circumference adjusted for body mass index,Hip circumference,Pubertal anthropometrics,Inflammatory bowel disease,Ulcerative colitis,Schizophreni…	1	1	1	1	0.014	0	4.03e-23	0.0486488	0.0708478	3.14e-05	0.00738248	0.71315	0.0718606	0.145795	0.022271	0.0129011	0.126162	0.398975	0.00111385	1.65e-06
2:26928811_G_A	rs11126666	2	26928811	G	A	BMI	-0.0207	0.6917	37.07	AX746487	0	Periodontal microbiota,Non-small cell lung cancer,Fasting glucose-related traits (interaction with BMI),Response to cytadine analogues (cytosine arabinoside),Post bronchodilator FEV1_FVC ratio,Alzheimer disease and age of onset,Metabolite levels (HVA),Metabolite levels (HVA_MHPG ratio),Post bronchodilator FEV1,Obesity-related traits,Mean arterial pressure,Blood metabolite levels,Body mass index,V…	0.8094	0	<0.0069	0	<0.007	0	1.14e-09	0.0208789	0.277605	9.3e-08	1.51e-08	0.000173198	0.0217837	0.607592	0.979544	0.282375	0.545004	0.0949508	3.26e-06	3.97e-07
2:59305625_T_C	rs1016287	2	59305625	T	C	BMI	0.0229	0.325	45.36	FLJ30838	-14724	Breast cancer,Body mass index,Uterine fibroids,Cannabis dependence,Tourette_s syndrome or obsessive-compulsive disorder,Myasthenia gravis,Serum dimethylarginine levels (asymmetric_symetric ratio),Obesity,IgG glycosylation,Sleep duration,Response to selective serotonin reuptake inhibitors and depression,Waist circumference,Hip circumference,Alcohol dependence,Schizophrenia	1	0	1	1	0.721	0	1.64e-11	0.182776	0.0332897	0.270344	0.0177259	0.0121251	0.0801183	0.00687782	0.0768554	0.617075	0.206532	0.000757908	0.00359739	0.0516126
2:63053048_G_A	rs11688816	2	63053048	G	A	BMI	-0.0172	0.5417	30.78	EHBP1	0	Prostate cancer,LDL cholesterol,Subjective well-being,Obesity-related traits,Schizophrenia,3-hydroxy-1-methylpropylmercapturic acid levels in smokers,Crohn_s disease,Body mass index,Prostate-specific antigen levels (conditioned on lead SNPs)	0.6248	0	0.8901	0	1	1	2.88e-08	0.0331689	0.410747	0.403442	0.745219	0.511775	0.710318	0.00298094	0.000255042	2.01e-08	0.00134649	0.000722945	0.000220585	0.579856
2:632348_A_G	rs13021737	2	632348	A	G	BMI	-0.0601	0.125	225.75	TMEM18	35623	Body mass index,Menarche (age at onset),Uric acid levels,Heschl_s gyrus morphology,Adverse response to chemotherapy (neutropenia_leucopenia) (doxorubicin),Response to fenofibrate (adiponectin levels),Obesity,Type 2 diabetes,Obesity (early onset extreme),Cognitive performance,Body fat percentage,Spherical equivalent (joint main effects and education interaction),Night sleep phenotypes,Waist circum…	0.0639	0	1	0	0.007	0	5.04e-51	0.00292765	2.94e-06	0.620856	0.873124	0.786911	0.673717	0.0506367	0.215297	0.0477972	0.0054732	0.193214	0.219687	7.22e-07
3:141275436_G_T	rs16851483	3	141275436	G	T	BMI	-0.0483	0.9083	39.35	RASA2	0	Height,Prostate cancer,Prion diseases,Pulmonary function in asthmatics,Coronary artery calcification,Stroke (ischemic),Red blood cell traits,Hepatitis C induced liver fibrosis,Cognitive performance,Advanced glycation end-product levels,Ischemic stroke,Glomerular filtration rate,Response to citalopram or escitalopram in depression,Myopia,Waist circumference,Waist circumference adjusted for body ma…	1	1	1	1	1	1	3.55e-10	0.381064	0.151254	0.691682	0.416961	0.0845452	0.992021	0.513717	0.203719	0.130086	0.748968	0.67293	0.161475	0.0639337
3:185824004_T_C	rs1516725	3	185824004	T	C	BMI	-0.0451	0.0917	96.13	ETV5	0	Type 2 diabetes,Attention deficit hyperactivity disorder symptoms (interaction),Body mass index,Menarche (age at onset),Diabetes (gestational),Illicit drug use,Fasting glucose-related traits (interaction with BMI),Obesity,Height,Gut microbiota (functional units),Gut microbiota (bacterial taxa),Glomerular filtration rate in non diabetics (creatinine),Response to citalopram or escitalopram and depr…	1	1	1	1	1	1	1.08e-22	0.552522	0.0893334	0.589799	0.620535	0.877479	0.418214	0.00517525	0.00102702	0.623491	2.09e-05	0.677572	0.159565	0.268496
3:25106437_A_G	rs6804842	3	25106437	A	G	BMI	-0.0185	0.425	35.61	5S_rRNA	-39820	Obesity (extreme),Pulmonary function,Pulmonary function (smoking interaction),Airflow obstruction,PR interval in Tripanosoma cruzi seropositivity,IgG glycosylation,Bipolar disorder and schizophrenia,Parental extreme longevity (95 years and older),Oppositional defiant disorder dimensions in attention-deficit hyperactivity disorder,Gout,Optic disc area,Post bronchodilator FEV1_FVC ratio,Menarche (a…	1	1	1	1	0.483	0	2.41e-09	0.283331	0.753952	0.432105	0.606588	0.88985	0.350648	0.00511026	0.148614	0.0992196	0.116083	0.0432297	0.101292	0.0353275
3:61236462_C_T	rs2365389	3	61236462	C	T	BMI	0.02	0.6583	41.62	FHIT	0	Attention deficit hyperactivity disorder,Blood pressure,Bronchopulmonary dysplasia,Major depressive disorder,Breast size,Bipolar disorder or attention deficit hyperactivity disorder,Depressive symptom measurement or major depressive disorder,Alzheimer disease and age of onset,Lip morphology,Asparaginase-induced acute pancreatitis in acute lymphoblastic leukemia (onset time),Body mass index,Methad…	1	1	1	1	1	0	1.11e-10	0.11893	0.0161172	0.378129	0.912537	0.657122	0.0955807	0.0196307	0.738883	0.372451	0.112233	0.185197	0.336171	0.313637
3:81792112_C_A	rs3849570	3	81792112	C	A	BMI	0.0188	0.3667	30.57	GBE1	0	Extraversion,Alzheimer disease and age of onset,Waist circumference,Body mass index	1	0	1	1	1	1	3.21e-08	0.00333461	0.564779	0.856266	0.974981	0.657645	0.317311	0.00671765	0.423711	0.0429898	0.00135002	0.384519	0.844889	0.0463049
3:85807590_T_G	rs13078960	3	85807590	T	G	BMI	-0.0297	0.8167	57.99	CADM2	0	Body mass index,Myopia (pathological),Temperament,Subcutaneous adipose tissue,Visceral fat,Obesity,Educational attainment,Educational attainment (years of education),Waist circumference,Hip circumference,Longevity (90 years and older),Post bronchodilator FEV1,Alzheimer_s disease in APOE e4+ carriers,Cognitive function,Information processing speed,Post bronchodilator FEV1_FVC ratio	1	0	1	1	1	0	2.63e-14	0.112631	0.458851	0.985904	0.107011	0.0200174	0.713868	0.446117	0.306676	0.421196	0.456764	0.94613	0.0926515	0.00252625
4:45182527_A_G	rs10938397	4	45182527	A	G	BMI	-0.0402	0.5667	168.16	GNPDA2	-453876	Body mass index,Adiponectin levels,Obesity,Systolic blood pressure,Waist circumference,Hip circumference,Menarche (age at onset),Childhood body mass index	1	1	1	1	1	1	1.86e-38	0.00106076	0.393692	0.670125	0.217432	0.144957	0.684253	0.0206521	0.13715	0.0376222	0.0211355	0.110907	0.00605343	0.0696646
5:75015242_T_G	rs2112347	5	75015242	T	G	BMI	-0.0261	0.375	70.89	POC5	-1929	LDL cholesterol,Cholesterol, total,Quantitative traits,Metabolite levels,Body mass index,Lipid traits,Obesity,Migraine - clinic-based,Metabolite levels (lipoprotein measures),Waist circumference,Hip circumference,Response to chemotherapy in breast cancer (hypertension) (bevacizumab),Response to chemotherapy in breast cancer hypertensive cases (cumulative dose) (bevacizumab),3-hydroxypropylmercapt…	1	1	1	1	1	1	3.79e-17	0.544364	0.423711	0.0139761	0.6422	0.269784	0.794864	0.556374	2.61e-36	2.09e-31	0.000440938	0.309343	0.0344336	0.0581311
6:108977663_T_C	rs9400239	6	108977663	T	C	BMI	0.0188	0.7	32.46	FOXO3	0	Normalized brain volume,Pulmonary function,Insulin-like growth factors,Pulmonary function (smoking interaction),Prostate cancer,Bone mineral density (femoral neck),Bone mineral density (hip),Depression in response to interferon-based therapy in chronic hepatitis C,Waist circumference,Hip circumference,Obesity-related traits,Body mass index,Schizophrenia,3-hydroxy-1-methylpropylmercapturic acid le…	1	1	1	1	<0.007	0	1.22e-08	0.46366	0.36812	0.272617	0.00164791	0.000402094	0.348501	0.00648445	0.772219	0.617075	0.00947026	0.731202	0.003356	3.22e-07
6:163033350_A_G	rs13191362	6	163033350	A	G	BMI	0.0277	0.8	33.3	PARK2	0	Post bronchodilator FEV1_FVC ratio,Body mass index,Plasma t-tau levels	1	0	1	0	1	1	7.89e-09	0.0162062	0.00863282	0.839799	0.619507	0.346506	0.996373	0.0142468	0.91313	0.916167	0.00902486	0.608278	0.960819	0.498237
6:34563164_A_G	rs205262	6	34563164	A	G	BMI	-0.0221	0.7333	39.87	C6orf106	0	Height,HDL cholesterol,Cholesterol, total,Body mass index,Coronary heart disease,Alcoholism (alcohol use disorder factor score),Alcoholism (alcohol dependence factor score),Systemic lupus erythematosus,Systemic lupus erythematosus and Systemic sclerosis,Non-small cell lung cancer,Fasting insulin-related traits (interaction with BMI),Chagas cardiomyopathy in Tripanosoma cruzi seropositivity,QRS du…	0.1278	0	0.0069	0	1	1	2.71e-10	0.0015857	0.472566	0.859046	0.398296	0.298545	0.00219497	0.461218	1.36e-05	0.0318457	3.97e-13	5.76e-05	3.72e-07	0.221271
6:40348653_A_G	rs2033529	6	40348653	A	G	BMI	0.019	0.2583	33.15	TDRG1	-1022	Esophageal cancer,Multiple cancers (lung cancer, gastric cancer, and squamous cell carcinoma),Chagas cardiomyopathy in Tripanosoma cruzi seropositivity,Waist circumference,Obesity-related traits,Post bronchodilator FEV1_FVC ratio,Body mass index,Schizophrenia,Incident coronary heart disease	1	1	1	1	1	1	8.53e-09	0.547204	0.198543	0.177878	0.818863	0.456483	0.317311	0.33094	0.897987	0.841481	0.13715	0.0974433	0.0198904	0.145816
6:50845490_A_G	rs2207139	6	50845490	A	G	BMI	0.0447	0.1	124.88	TFAP2B	-30164	Electrocardiographic conduction measures,Adiposity,Waist circumference,Obesity (extreme),Body mass index,Metabolic syndrome (bivariate traits),Sudden cardiac arrest,Renal function-related traits (BUN),Obesity,Body mass index in non-asthmatics,Bipolar disorder (body mass index interaction),Response to bronchodilator in chronic obstructive pulmonary disease (change in FEV1),Response to citalopram o…	1	1	1	1	1	1	5.41e-29	0.111586	0.00114189	0.694458	0.428087	0.0695623	0.562625	0.71613	0.180107	0.0500913	0.578515	0.454258	0.0985176	0.0848791
7:75163169_A_G	rs1167827	7	75163169	A	G	BMI	-0.0202	0.4583	37.47	HIP1	0	Alcoholism (12-month weekly alcohol consumption),Age-related nuclear cataracts,Systemic lupus erythematosus,Essential tremor,Obesity-related traits,Coffee consumption,Coffee consumption (cups per day),Body mass index,Carotid plaque burden	1	1	1	1	1	1	9.29e-10	0.238791	0.700522	0.1919	0.0219654	0.0235952	0.0830364	0.0177195	0.0119535	0.0270687	0.00705061	0.858853	0.521996	0.658295
7:76608143_C_T	rs2245368	7	76608143	C	T	BMI	-0.0317	0.7583	30.93	DTX2P1-UPK3BP1-PMS2P11	1994	Body mass index,Bone properties (heel),Cervical cancer,Response to amphetamines,Clozapine-induced agranulocytosis_granulocytopenia in treatment-resistant schizophrenia,Obesity-related traits	1	1	1	1	1	0	2.68e-08	0.299472	0.0780291	NA	NA	NA	0.590258	0.216721	0.104549	0.762171	0.185659	0.270086	0.386874	0.305348
8:76806584_T_C	rs17405819	8	76806584	T	C	BMI	-0.0224	0.3667	46.08	HNF4G	-327523	Body mass index,Urate levels,Obesity,Breast cancer,Alzheimer disease and age of onset,Hippocampal atrophy,Diisocyanate-induced asthma	1	1	1	0	1	0	1.14e-11	0.244493	0.556374	0.0799417	0.00247479	0.0130066	0.0915072	0.182422	0.681618	0.689157	0.978438	0.452217	0.782426	0.102359
8:85079709_T_C	rs2033732	8	85079709	T	C	BMI	0.0192	0.7583	30.09	RALYL	17389	Alzheimer disease and age of onset,Night sleep phenotypes,Body mass index	1	1	1	1	1	0	4.12e-08	0.717897	0.543116	0.479578	0.23498	0.16702	0.480261	0.719614	0.980541	0.962902	0.453255	0.0781108	0.221606	0.184962
9:111932342_C_T	rs6477694	9	111932342	C	T	BMI	0.0174	0.3583	31.5	EPB41L4B	1910	Information processing speed,Paclitaxel-induced neuropathy,Schizophrenia (negative symptoms),Vascular brain injury,Menarche (age at onset),Body mass index,Staphylococcus aureus nasal carriage (persistent),Low vWF levels,Post bronchodilator FEV1,Diisocyanate-induced asthma	1	1	1	1	1	0	1.99e-08	0.516632	0.127739	0.316637	0.704232	0.626485	0.857153	0.112233	0.0518419	0.0778739	0.511089	0.302478	0.017285	0.0358189
9:120378483_T_C	rs1928295	9	120378483	T	C	BMI	-0.0188	0.425	36.78	TLR4	87968	Immune response to anthrax vaccine,Response to antipsychotic treatment,Economic and political preferences (fairness),IgG glycosylation,Neuroticism,Obesity-related traits,Body mass index,Cognitive decline rate in late mild cognitive impairment,Plasma omega-6 polyunsaturated fatty acid levels (dihomo-gamma-linolenic acid),Venous thromboembolism adjusted for sickle cell variant rs77121243-T,Prostate…	1	1	1	1	1	1	1.32e-09	0.468644	0.252142	0.318458	0.500957	0.995243	0.535258	0.332198	0.375772	0.892505	0.556374	0.920528	0.703192	0.289926
9:129460914_A_G	rs10733682	9	129460914	A	G	BMI	0.0174	0.425	31.5	LMX1B	0	Body mass index,Multiple system atrophy,Eyebrow thickness,Chin dimples,Post bronchodilator FEV1_FVC ratio,Obesity-related traits,Schizophrenia,Intraocular pressure,Social communication problems,Childhood body mass index,Monobrow	1	1	1	1	1	1	1.99e-08	0.633526	0.0116091	0.267272	0.345128	0.0355877	0.784597	0.524539	0.738883	0.892505	0.977206	0.0130126	0.00471077	0.497994
9:15634326_T_C	rs4740619	9	15634326	T	C	BMI	0.0179	0.5333	33.34	CCDC171	0	HDL cholesterol,Cholesterol, total,Calcium levels,Bilirubin levels,Bipolar disorder,Body mass index,Bipolar disorder and schizophrenia,Coenzyme Q10 levels,Metabolite levels (lipoprotein measures),Metabolite levels (5-HIAA_ MHPG Ratio),Obesity-related traits,Schizophrenia	1	1	0.2622	0	<0.007	0	7.73e-09	0.479132	0.617075	0.666385	0.982237	0.486417	0.909766	0.0826887	0.0555837	0.24517	0.149535	0.153501	3.76e-05	4.02e-08
9:28414339_A_G	rs10968576	9	28414339	A	G	BMI	0.0249	0.2917	56.93	LINGO2	0	Body mass index,Alcohol dependence (age at onset),Obesity,Endometrial cancer,Type 2 diabetes,IgG glycosylation,Gestational age at birth in premature rupture of membrane-initiated deliveries (maternal effect),Waist circumference,Obesity-related traits,Influenza A (H1N1) infection,Mild influenza (H1N1) infection,Pharmacokinetics of olanzapine in severe mental disorder (concentration dose ratio),3-h…	1	1	1	1	1	1	4.51e-14	0.0196783	0.0121601	0.610458	0.552263	0.877158	0.0278069	0.0239992	0.807817	0.426688	0.0302603	0.330148	0.141635	0.678774
1:109817192_A_G	rs7528419	1	109817192	A	G	CAD	0.11453	0.78582	99.5	CELSR2	0	LDL cholesterol,Coronary heart disease,Cholesterol, total,Myocardial infarction (early onset),Metabolite levels,Cardiovascular disease risk factors,Lipoprotein-associated phospholipase A2 activity and mass,Progranulin levels,Lipid metabolism phenotypes,Adverse response to chemotherapy (neutropenia_leucopenia) (carboplatin),Coronary artery disease or ischemic stroke,Coronary artery disease or larg…	1	1	1	1	0.8855	0	0.150144	1.97e-23	0.263718	0.791785	0.771146	0.639253	0.0850293	0.416505	3.22e-120	1.69e-180	1.75e-11	0.851134	0.321646	0.014359
1:154395946_A_G	rs6689306	1	154395946	A	G	CAD	-0.056012	0.552455	35.46	IL6R	0	Protein quantitative trait loci,C-reactive protein,Pulmonary function,Asthma,C-reactive protein levels,Coronary heart disease,Fibrinogen,Atrial fibrillation,Lentiform nucleus volume,Age at first birth,Abdominal aortic aneurysm,Type 2 diabetes,C-reactive protein levels or triglyceride levels (pleiotropy),Subjective well-being,Obesity-related traits,Prostate cancer,Cerebrospinal fluid levels of Alz…	1	1	1	1	0.3745	0	NA	2.6e-09	NA	0.127509	0.00896012	0.0571383	0.0955807	NA	NA	NA	NA	0.415331	0.774149	0.00625063
1:222823743_T_G	rs67180937	1	222823743	T	G	CAD	0.078807	0.663052	50.82	MIA3	0	Coronary heart disease,Myocardial infarction (early onset),Cognitive performance,Coronary artery disease,Myocardial infarction,LDL peak particle diameter (total fat intake interaction)	1	1	0.0504	0	<0.0035	0	NA	1.01e-12	NA	0.249464	0.289689	0.785616	0.099546	0.924839	0.610689	0.610912	0.985225	0.339445	0.00247515	1.93e-05
1:55496039_T_C	rs11206510	1	55496039	T	C	CAD	0.074519	0.847627	31.19	PCSK9	9108	LDL cholesterol,Myocardial infarction (early onset),Cholesterol, total,Coronary heart disease,Response to statins (LDL cholesterol change),Wilms tumor,Allergic rhinitis,Non-substance related behavioral disinhibition,Metabolite levels,Adult asthma,Metabolite levels (lipoprotein measures),Angiotensin-converting enzyme inhibitor intolerance,HDL cholesterol,Age-related cataracts (age at onset),Corona…	1	1	1	1	1	0	0.066753	2.34e-08	1	0.59567	0.631609	0.316738	0.188245	0.00119895	7.43e-47	4.99e-62	0.0103111	0.406415	0.986516	0.0424067
1:56965664_C_T	rs9970807	1	56965664	C	T	CAD	0.12575	0.915097	56.73	PPAP2B	0	Coronary heart disease,Cerebrospinal AB1-42 levels,Lymphocyte counts,Eosinophilic esophagitis,Coronary artery disease or ischemic stroke,Coronary artery disease or large artery stroke,Resistin levels,Waist-to-hip ratio adjusted for body mass index,Coronary artery disease,Obesity-related traits,Myocardial infarction,Hippocampal volume,Exploratory eye movement dysfunction in schizophrenia (number o…	1	0	0.6228	0	1	1	0.0347628	4.99e-14	0.848597	0.909329	0.00838495	7.3e-05	0.0343972	0.352462	0.264956	0.287559	0.277387	0.0507945	0.0166729	0.477164
10:104604916_T_G	rs11191416	10	104604916	T	G	CAD	0.079249	0.87253	34.33	CYP17A1	-7626	Systolic blood pressure,Blood pressure,Schizophrenia,Coronary heart disease,Arsenic metabolism,Autism spectrum disorder-related traits,Social autistic-like traits,Coronary artery disease or large artery stroke,Parkinson_s disease,Intracranial aneurysm,Migraine,Prostate cancer,Autism spectrum disorder, attention deficit-hyperactivity disorder, bipolar disorder, major depressive disorder, and schiz…	0.6708	0	0.0936	0	1	1	1.69e-07	4.65e-09	0.811807	7.68e-09	6.34e-16	1.82e-10	0.0265964	0.036682	0.36812	0.961408	0.546211	0.0137281	0.00274442	0.35832
10:30323892_G_A	rs2487928	10	30323892	G	A	CAD	-0.062633	0.581779	43.42	KIAA1462	0	Normalized brain volume,Non-alcoholic fatty liver disease histology (lobular),Suicide risk,Coronary heart disease,Orofacial clefts,Pancreatitis,Migraine with aura,Alzheimer disease and age of onset,Emphysema distribution in smoking,Inflammatory bowel disease,Coronary artery disease,Myocardial infarction,Crohn_s disease,3-hydroxypropylmercapturic acid levels in smokers,Response to paliperidone in …	1	1	1	0	1	0	0.654609	4.41e-11	0.0774588	0.0116445	0.11228	3.78e-06	0.0278069	0.130881	0.239407	0.441756	0.588048	0.240218	0.0838086	0.739757
10:44480811_T_G	rs1870634	10	44480811	T	G	CAD	0.075878	0.637485	61.05	LINC00841	-40897	Coronary heart disease,Myocardial infarction (early onset),HIV-associated dementia,Schizophrenia,Coronary artery disease,Obesity-related traits,Endometriosis,Myocardial infarction,Response to anti-retroviral therapy (ddI_d4T) in HIV-1 infection (Grade 3 peripheral neuropathy),Left superior temporal gyrus thickness (schizophrenia interaction)	1	1	1	1	1	1	NA	5.57e-15	NA	0.0712248	0.76631	0.254987	0.125194	NA	NA	NA	NA	0.415644	0.205622	0.505299
10:91002927_C_T	rs1412444	10	91002927	C	T	CAD	-0.066812	0.630869	47.63	LIPA	0	Metabolic traits,Lung cancer,Immunoglobulin A,Atrioventricular conduction,Coronary heart disease,Chronic lymphocytic leukemia,Heart failure,Selective IgA deficiency,Late-onset Alzheimer_s disease,Parental longevity (combined parental age at death),Obesity-related traits,Coronary artery disease,Myocardial infarction,Fibrinogen levels	1	1	1	1	1	0	0.453255	5.15e-12	0.747575	0.361913	0.507059	0.85515	0.0026998	NA	NA	NA	NA	0.299181	0.369894	0.380713
11:103673277_A_C	rs2128739	11	103673277	A	C	CAD	-0.065565	0.676464	42.5	MIR4693	47355	Small-cell lung cancer (survival),Coronary heart disease,Neutrophil count,Disc degeneration (lumbar),Cancer (pleiotropy),Toenail selenium levels,LDL cholesterol,Coronary artery disease,Myocardial infarction,3-hydroxypropylmercapturic acid levels in smokers	1	0	1	1	1	0	NA	7.06e-11	NA	0.354832	0.0131798	0.00355094	0.189351	NA	NA	NA	NA	0.124529	0.395271	0.0632699
11:9751196_G_A	rs10840293	11	9751196	G	A	CAD	0.054714	0.549821	32.35	SWAP70	0	Pancreatic cancer,Bacteremia,Neuroticism,Coronary artery disease,Smoking initiation	1	1	0.8352	0	1	1	NA	1.28e-08	NA	4.53e-07	0.000208664	0.432149	0.513541	NA	NA	NA	NA	0.19247	0.0216006	0.0727959
12:112059557_C_T	rs11065979	12	112059557	C	T	CAD	-0.068556	0.634501	40.54	BRAP	20391	Type 1 diabetes,Celiac disease,Eosinophil counts,Diastolic blood pressure,Systolic blood pressure,Esophageal cancer,Type 1 diabetes autoantibodies,Blood pressure,Coronary heart disease,LDL cholesterol,Cholesterol, total,Retinal vascular caliber,Celiac disease or Rheumatoid arthritis,Drinking behavior,Oral cavity and pharyngeal cancer,Triglycerides,Intracranial aneurysm,Mean platelet volume,Hypoth…	1	1	0.7488	0	0.0105	1	NA	1.93e-10	NA	1.95e-19	1.41e-14	0.000290063	0.0112983	0.0110325	5.88e-09	6.21e-06	7.13e-10	0.500957	0.0177948	0.00156419
12:112610714_G_A	rs11066188	12	112610714	G	A	CAD	-0.063162	0.652784	33.61	HECTD4	0	Type 1 diabetes,Biomedical quantitative traits,Esophageal cancer,Hematological parameters,HDL cholesterol,Metabolite levels,Gamma glutamyl transpeptidase,Coronary heart disease,Drinking behavior,Alcohol consumption,Oral cavity and pharyngeal cancer,Blood pressure,Triglycerides,Intracranial aneurysm,Mean platelet volume,Stroke (ischemic),Renal function-related traits (BUN),Renal function-related t…	1	1	0.4212	0	0.154	1	8e-07	6.72e-09	0.469633	1.73e-16	3.62e-13	0.000210296	0.069909	0.0593335	2.4e-15	1.13e-11	2.35e-09	0.265645	0.010359	0.0087071
12:90008959_A_G	rs2681472	12	90008959	A	G	CAD	-0.074114	0.798694	42.77	ATP2B1	0	Biomedical quantitative traits,Hypertension,Systolic blood pressure,Diastolic blood pressure,Blood pressure,Magnesium levels,Optic nerve measurement (cup area),Coronary heart disease,Optic nerve measurement (cup-to-disc ratio),Alzheimer disease and age of onset,Night sleep phenotypes,Febrile seizures,Febrile seizures (MMR vaccine-related),Febrile seizures (MMR vaccine-unrelated),Coronary artery d…	1	1	1	1	<0.0035	0	0.100412	6.17e-11	0.146396	1.05e-15	1.43e-19	3.12e-10	0.317311	0.157643	0.744023	0.724133	0.717575	0.714306	0.131802	4.89e-07
13:111040681_G_A	rs11838776	13	111040681	G	A	CAD	-0.068566	0.736723	40.64	COL4A2	0	Coronary artery calcification,Coronary heart disease,Age-related nuclear cataracts,Cognitive performance,Lung function (FVC),Arterial stiffness,Bipolar disorder and schizophrenia,Parental longevity (combined parental age at death),Diastolic blood pressure,Night sleep phenotypes,Coronary artery disease,Obesity-related traits,Sitting height ratio,Myocardial infarction,Behavioral disturbance or psyc…	1	1	1	1	1	0	NA	1.83e-10	NA	0.702283	0.574293	0.745085	0.603935	NA	NA	NA	NA	0.526225	0.218582	0.187558
15:67455630_C_T	rs56062135	15	67455630	C	T	CAD	0.069743	0.794271	34.38	SMAD3	0	Coronary heart disease,Asthma,Menarche (age at onset),Subcutaneous adipose tissue,Self-reported allergy,Lung cancer (smoking interaction),Asthma and hay fever,Crohn_s disease,Thyroid cancer,Allergy,Waist-hip ratio,Waist circumference adjusted for body mass index,Corneal structure,Waist-to-hip ratio adjusted for body mass index,Inflammatory bowel disease,Pediatric autoimmune diseases,Coronary arte…	1	0	0.7308	0	NA	NA	NA	4.52e-09	NA	0.802717	0.884047	0.878081	0.126162	NA	NA	NA	NA	0.0847714	0.0309593	NA
15:79124475_T_C	rs4468572	15	79124475	T	C	CAD	0.077234	0.585831	65.71	ADAMTS7	-20702	Lung cancer,Nicotine dependence,Type 1 diabetes,Chronic obstructive pulmonary disease,Bipolar disorder,Pulmonary function,Refractive error,Coronary artery disease,Coronary heart disease,Sudden cardiac arrest,Response to tocilizumab in rheumatoid arthritis,Local histogram emphysema pattern,Schizophrenia,Bronchopulmonary dysplasia,Serum albumin level,Pulmonary function (smoking interaction),Coronar…	1	1	1	1	1	1	NA	5.22e-16	NA	0.848032	0.329266	0.106509	0.386125	NA	NA	NA	NA	0.888871	0.907709	0.800014
15:89574218_G_A	rs8042271	15	89574218	G	A	CAD	-0.096711	0.097718	30.31	ABHD2	57161	Height,Menopause (age at onset),Gut microbiota (beta diversity),Night sleep phenotypes,Age-related hearing impairment,Waist circumference adjusted for body mass index,Obesity-related traits,Infant length,Thyroid hormone levels,Dupuytren_s disease,Coronary artery disease,Schizophrenia,Hip circumference adjusted for BMI	1	1	1	1	1	1	NA	3.68e-08	NA	NA	NA	NA	0.0201507	NA	NA	NA	NA	0.223088	0.619331	0.540862
18:57838401_G_A	rs663129	18	57838401	G	A	CAD	-0.058163	0.743165	30.58	U6	-152438	Waist circumference and related phenotypes,Body mass index,Waist circumference,Obesity-related traits,HDL cholesterol,Metabolic syndrome,Tuberculosis,Response to bleomycin (chromatid breaks),Body mass index (interaction),Antipsychotic drug-induced weight gain,Fat body mass,Obesity (early onset extreme),Obesity,Chronic lymphocytic leukemia,Height,Body fat percentage,Alzheimer disease and age of on…	0.0078	0	NA	NA	0.056	0	5.34e-54	3.2e-08	0.000150967	0.262307	0.0955697	0.0489004	0.480261	0.00248633	0.226547	0.665874	5.82e-10	0.000177814	NA	0.000614426
19:11188247_G_A	rs56289821	19	11188247	G	A	CAD	0.13361	0.899622	61.47	LDLR	11789	LDL cholesterol,Cholesterol, total,Multiple sclerosis (severity),Myocardial infarction (early onset),Metabolite levels,Carotid intima media thickness,Cardiovascular disease risk factors,Lipoprotein-associated phospholipase A2 activity and mass,HDL cholesterol,Coronary heart disease,Lipid metabolism phenotypes,Abdominal aortic aneurysm,Coronary artery disease or ischemic stroke,Coronary artery dis…	1	1	1	1	1	1	NA	4.5e-15	NA	0.330614	0.0192568	0.0114275	0.672239	0.104509	8.35e-117	1.1e-163	7.86e-05	0.28953	0.516395	0.493284
19:45422946_A_G	rs4420638	19	45422946	A	G	CAD	-0.091906	0.833964	42.5	APOC1	-340	C-reactive protein,Alzheimer_s disease (late onset),LDL cholesterol,Alzheimer_s disease,Triglycerides,Personality dimensions,HDL cholesterol,Cholesterol, total,Quantitative traits,Carotid intima media thickness,Cardiovascular disease risk factors,Lipoprotein-associated phospholipase A2 activity and mass,Cognitive decline,Tuberculosis,Cerebrospinal AB1-42 levels,Alzheimer_s disease biomarkers,HDL …	0.0429	0	0.036	0	1	0	0.000511661	7.07e-11	1.02e-129	0.110516	0.514778	0.374949	0.00171057	8.93e-15	1.02e-160	7.22e-188	7.71e-23	0.00158116	0.00083723	0.515451
2:145286559_T_G	rs17678683	2	145286559	T	G	CAD	-0.098786	0.912319	35.18	ZEB2_AS1_4	-7876	Myopia (severe),Schizophrenia,Renal cell carcinoma,Epilepsy (generalized),Chin dimples,Obesity-related traits,Coronary artery disease,Myocardial infarction,Crohn_s disease,Inflammatory bowel disease,3-hydroxy-1-methylpropylmercapturic acid levels in smokers	1	1	1	1	1	1	0.954431	3e-09	0.233392	0.465641	0.305806	0.27566	0.423711	0.824141	0.902543	0.120076	0.143868	0.704318	0.92144	0.356234
2:19942473_G_A	rs16986953	2	19942473	G	A	CAD	-0.08516	0.895294	32.12	LINC00954	126140	Major depressive disorder,Inflammatory biomarkers,Amyotrophic lateral sclerosis (sporadic),Coronary heart disease,Adverse response to chemotherapy (neutropenia_leucopenia) (paclitaxel),Response to irinotecan and platinum-based chemotherapy in non-small-cell lung cancer,Seasonality,Coronary artery disease,Myocardial infarction,Pulse pressure,3-hydroxy-1-methylpropylmercapturic acid levels in smoke…	0.2067	0	0.2808	0	1	0	0.504985	1.45e-08	0.740913	0.532005	0.0878415	0.114567	0.653954	0.766562	0.369688	0.230139	0.53446	0.00414873	0.00669521	0.569243
2:203893999_C_A	rs115654617	2	203893999	C	A	CAD	-0.137846	0.893038	75.81	NBEAL1	0	Subclinical atherosclerosis traits (other),Myocardial infarction (early onset),Butyrylcholinesterase levels,Height,Coronary heart disease,Coronary artery disease or ischemic stroke,Coronary artery disease or large artery stroke,Cholesterol, total,Migraine,Coronary artery disease,Neuroticism,Obesity-related traits,White matter hyperintensity burden,LDL cholesterol	1	1	0.2268	0	0.007	1	NA	3.12e-18	NA	0.290746	0.654178	0.119153	0.827287	0.296049	0.0177336	0.0293898	0.370342	0.21159	0.00620344	0.00118375
2:204427340_A_G	rs10174652	2	204427340	A	G	CAD	-0.079086	0.880781	29.85	RAPH1	-27282	Subclinical atherosclerosis traits (other),Type 1 diabetes,Rheumatoid arthritis,Type 1 diabetes autoantibodies,Graves_ disease,Butyrylcholinesterase levels,Alopecia areata,Height,Hypothyroidism,Heschl_s gyrus morphology,Celiac disease,Primary sclerosing cholangitis,Obesity-related traits,Myasthenia gravis,Ulcerative colitis,Inflammatory bowel disease	1	1	1	1	1	1	0.120377	4.66e-08	0.266521	0.144199	0.740563	0.366987	0.0557425	0.0415038	2.89e-05	0.00132492	0.0931042	0.592049	0.81727	0.133855
2:21286057_T_C	rs515135	2	21286057	T	C	CAD	0.067499	0.791985	30.65	APOB	-19112	LDL cholesterol,Triglycerides,HDL cholesterol,Cholesterol, total,Metabolic traits,Cardiovascular disease risk factors,Prostate cancer,Hypertriglyceridemia,Erectile dysfunction and prostate cancer treatment,Metabolic syndrome,Binge eating behaviour and bipolar disorder,Lipid metabolism phenotypes,Lipoprotein-associated phospholipase A2 activity and mass,Response to statin therapy,Metabolite levels…	1	1	1	1	1	0	0.0758979	3.09e-08	0.925016	0.397763	0.758181	0.0919824	0.126931	1.28e-05	1.55e-159	1.96e-185	0.0124193	0.667578	0.273622	0.378637
21:35593827_G_A	rs28451064	21	35593827	G	A	CAD	-0.127571	0.878814	63.95	LINC00310	-31607	Myocardial infarction (early onset),Pulmonary function,Coronary heart disease,Body mass index (interaction),Red blood cell traits,Electrocardiographic traits,Height,Gut microbiota (bacterial taxa),Myocardial infarction,Coronary artery disease,QT interval,Cerebral amyloid deposition in APOEe4 non-carriers (PET imaging),Psoriasis,Percentage gas trapping,Joint mobility (Beighton score),Lung function…	0.7956	0	1	1	NA	NA	NA	1.27e-15	NA	0.769017	0.890302	0.945641	0.00799753	NA	NA	NA	NA	0.0331858	0.42265	NA
22:24662171_T_G	rs5760293	22	24662171	T	G	CAD	-0.155575	0.037521	36.35	DQ576853	-3688	Protein quantitative trait loci,Liver enzyme levels,Gamma glutamyl transpeptidase,Liver enzyme levels (gamma-glutamyl transferase),Acne (severe),Amyotrophic lateral sclerosis,IgG glycosylation,Hematological and biochemical traits,Night sleep phenotypes,Coronary artery disease,Myocardial infarction,S-phenylmercapturic acid levels in smokers,Blood metabolite levels,Response to radiotherapy in prost…	1	1	1	1	1	1	NA	1.65e-09	0.878778	NA	NA	NA	0.546682	NA	NA	NA	NA	0.507091	0.360257	0.488449
3:138087467_A_C	rs1199338	3	138087467	A	C	CAD	-0.073596	0.838134	34.67	MRAS	0	Coronary heart disease,PR interval in Tripanosoma cruzi seropositivity,Coronary artery disease,Amyotrophic lateral sclerosis,Alzheimer_s disease in APOE e4- carriers,3-hydroxypropylmercapturic acid levels in smokers,Whole-brain volume (Alzheimer_s disease interaction),Amyotrophic lateral sclerosis (sporadic),Body mass index	0.8151	0	0.072	0	1	0	0.00249614	3.9e-09	0.387788	0.00103973	0.00503849	0.149635	0.0989429	0.656721	0.0552803	0.180245	0.679575	0.0295444	0.00223399	0.281423
4:57838583_G_T	rs17087335	4	57838583	G	T	CAD	-0.060764	0.785363	29.88	NOA1	0	Age-related macular degeneration,Response to bleomycin (chromatid breaks),IgG glycosylation,Height,Migraine,Post bronchodilator FEV1_FVC ratio,Cotinine glucuronidation,Coronary artery disease,Aggressiveness in attention deficit hyperactivity disorder,Stroke	1	1	1	1	0.3815	0	0.216146	4.59e-08	0.604097	0.126891	0.906529	0.114672	0.201328	0.261883	0.255804	0.277056	0.32897	0.71467	0.38102	0.00740135
6:12903957_A_G	rs9349379	6	12903957	A	G	CAD	-0.131836	0.568394	186.54	PHACTR1	0	Major CVD,Hip geometry,Myocardial infarction (early onset),Coronary heart disease,Coronary artery calcification,Migraine,Coronary artery disease or ischemic stroke,Coronary artery disease or large artery stroke,Blood pressure,Migraine without aura,Migraine - clinic-based,QT interval in Tripanosoma cruzi seropositivity,Chronotype,Morning vs. evening chronotype,Coronary artery disease,Obesity-relat…	1	1	1	1	1	0	0.0955807	1.81e-42	0.81033	0.0208001	0.000197118	3.95e-05	0.867632	0.0324447	0.108436	0.281515	0.522895	0.127062	0.20578	0.565151
6:134173151_A_G	rs12202017	6	134173151	A	G	CAD	0.066813	0.699953	44.99	MGC34034	0	Protein quantitative trait loci,Coronary heart disease,Infantile hypertrophic pyloric stenosis,Body mass index (interaction),Coronary artery disease or ischemic stroke,Coronary artery disease or large artery stroke,Immune reponse to smallpox (secreted IFN-alpha),Visceral fat,Alzheimer disease and age of onset,Developmental language disorder (linguistic errors),Night sleep phenotypes,Coronary arte…	1	1	0.0108	0	<0.0035	0	NA	1.98e-11	NA	0.223244	0.280844	0.402821	0.856171	0.111252	0.326029	0.530581	0.259627	0.538257	0.000778711	2.57e-06
6:161005610_C_T	rs55730499	6	161005610	C	T	CAD	-0.316641	0.943757	170.63	LPA	0	Prostate cancer,Protein quantitative trait loci,Lp (a) levels,Response to hepatitis C treatment,HDL cholesterol,LDL cholesterol,Cholesterol, total,Colorectal cancer,Coronary heart disease,Monocyte early outgrowth colony forming units,Metabolic traits,Response to statins (LDL cholesterol change),Response to statin therapy,Blood metabolite ratios,Plasma plasminogen levels,Lipoprotein-associated pho…	1	1	1	1	1	0	NA	5.39e-39	NA	0.760196	0.767614	0.437102	0.753304	NA	NA	NA	NA	0.443056	0.769894	0.540096
6:39134099_T_C	rs56336142	6	39134099	T	C	CAD	0.066813	0.807262	31.65	KCNK5	22646	Attention deficit hyperactivity disorder symptoms (interaction),Type 2 diabetes,Immune response to smallpox vaccine (IL-6),Eating disorders,Migraine,Cholesterol, total,Smooth-surface caries,Obesity-related traits,Coronary artery disease,Myocardial infarction,Social communication problems,Cardiovascular disease in hypertension (calcium channel blocker interaction),Pediatric bone mineral content (f…	1	1	1	1	1	0	NA	1.85e-08	NA	0.173352	0.818872	0.229528	0.0262683	NA	NA	NA	NA	0.259517	0.38136	0.634891
7:19049388_G_A	rs2107595	7	19049388	G	A	CAD	-0.073415	0.79953	42.25	HDAC9	-12396	Ulcerative colitis,Stroke,Allergic rhinitis,Allergic rhinitis in non-asthmatics,Intracranial aneurysm,Stroke (ischemic),Coronary artery disease or large artery stroke,Male-pattern baldness,PR interval in Tripanosoma cruzi seropositivity,Systemic juvenile idiopathic arthritis,Large artery stroke,Night sleep phenotypes,Loneliness,Obesity-related traits,Amyotrophic lateral sclerosis,Coronary artery …	1	1	1	1	1	1	0.939839	8.05e-11	0.24118	0.121811	0.0105305	3.88e-06	0.370928	0.195625	0.364583	0.110176	0.563626	0.307786	0.341022	0.859426
9:136141870_C_T	rs2519093	9	136141870	C	T	CAD	-0.079704	0.809128	45.99	ABO	0	Liver enzyme levels,Psoriasis,Bipolar disorder,Soluble E-selectin levels,Metabolite levels,Liver enzyme levels (alkaline phosphatase),LDL cholesterol,Cholesterol, total,Coronary heart disease,Blood metabolite ratios,Serum lipase activity,Elevated serum carcinoembryonic antigen levels,Intraocular pressure,Epithelial ovarian cancer,High serum lipase activity,Malaria,Serum alkaline phosphatase level…	NA	NA	<0.0036	0	0.0035	0	NA	NA	NA	NA	NA	NA	NA	NA	NA	NA	NA	NA	1.59e-07	0.000411799
9:22098619_A_G	rs2891168	9	22098619	A	G	CAD	-0.193401	0.511332	443.1	CDKN2B-AS1	0	Coronary heart disease,Myocardial infarction,Type 2 diabetes,Intracranial aneurysm,Myocardial infarction (early onset),Glioma,Glioma (high-grade),Melanoma,Cutaneous nevi,Coronary artery calcification,Endometriosis,Abdominal aortic aneurysm,Personality dimensions,Glaucoma,Ankle-brachial index,Glaucoma (primary open-angle),Esophageal squamous cell carcinoma,Fasting plasma glucose,Prostate cancer,Ac…	1	1	1	1	1	0	0.674957	2.29e-98	0.434655	0.234365	0.715311	0.120768	0.000673859	0.791236	0.0627285	0.0938017	0.607052	0.804295	0.870809	0.812874
1:154426264_C_T	rs4129267	1	154426264	C	T	CRP	-0.0937	0.3588	207.8	IL6R	0	Protein quantitative trait loci,C-reactive protein,Pulmonary function,Asthma,C-reactive protein levels,Coronary heart disease,Fibrinogen,Atrial fibrillation,Lentiform nucleus volume,Age at first birth,Abdominal aortic aneurysm,Type 2 diabetes,C-reactive protein levels or triglyceride levels (pleiotropy),Subjective well-being,Obesity-related traits,Prostate cancer,Cerebrospinal fluid levels of Alz…	0.4726	1	0.9846	1	1	0	0.0306729	2.21e-07	4.14e-47	0.133751	0.0212923	0.159278	0.738883	0.617075	0.148614	0.372451	0.360567	0.16155	0.343865	0.142972
1:159652939_C_T	rs2592887	1	159652939	C	T	CRP	-0.1656	0.3918	649.07	CRP	29138	Lung cancer,Select biomarker traits,IgE levels,C-reactive protein,Hemostatic factors and hematological phenotypes,Protein quantitative trait loci,Metabolic traits,Interstitial lung disease,White blood cell count,Bilirubin levels,C-reactive protein levels,Vaccine-related adverse events,Neutrophil count,Inflammatory biomarkers,Response to antipsychotic treatment,Chemerin levels,Lean body mass and a…	0.6545	1	0.1692	1	1	0	0.333173	0.902277	3.55e-143	0.937263	0.979975	0.952881	0.230139	0.659085	0.164867	0.465555	0.819202	0.548967	0.410722	0.855522
1:247601595_T_C	rs12239046	1	247601595	T	C	CRP	-0.048	0.343	54.53	NLRP3	0	Acute lymphoblastic leukemia (childhood),C-reactive protein levels,Alcohol dependence,Response to platinum-based chemotherapy (carboplatin),Response to taxane treatment (docetaxel),Red blood cell traits,Fibrinogen,Word reading,Platelet count,Mean corpuscular volume,Systemic juvenile idiopathic arthritis,Response to bronchodilator in chronic obstructive pulmonary disease (change in FEV1),Response …	1	1	1	1	1	0	0.745181	0.205597	1.53e-13	0.223487	0.76737	0.12979	0.0531951	0.270444	0.439176	0.970992	0.149867	0.748312	0.668793	0.771052
1:40064961_G_A	rs12037222	1	40064961	G	A	CRP	0.0473	0.2282	38.73	PABPC4	-22440	HDL cholesterol,C-reactive protein levels,Red blood cell traits,PR interval,Bone mineral density (Ward_s triangle area),C-reactive protein levels or triglyceride levels (pleiotropy),C-reactive protein levels or HDL-cholesterol levels (pleiotropy),Colorectal cancer,Type 2 diabetes,Loneliness (multivariate analysis),Amyotrophic lateral sclerosis,Lung function (FEV1_FVC)	NA	NA	0.027	0	NA	NA	NA	NA	NA	NA	NA	NA	NA	NA	NA	NA	NA	NA	0.00044393	NA
1:66161461_T_C	rs4420065	1	66161461	T	C	CRP	-0.1109	0.4024	282.34	LEPR	-58285	C-reactive protein,Echocardiographic traits,Metabolic traits,C-reactive protein levels,Anticoagulant levels,Fibrinogen,Soluble leptin receptor levels,Economic and political preferences (feminism_equality),Obesity (early onset extreme),Idiopathic osteonecrosis of the femoral head,C-reactive protein levels or triglyceride levels (pleiotropy),Age at voice drop,Menarche (age at onset),Fasting plasma …	1	1	1	0	1	0	0.317311	0.726887	2.32e-63	0.60348	0.322661	0.302448	0.257074	0.169131	0.0981588	0.335566	0.0942349	0.136833	0.097013	0.743124
12:103483094_A_G	rs10745954	12	103483094	A	G	CRP	0.0429	0.4644	44.93	ASCL1	-128800	C-reactive protein,Coronary restenosis,C-reactive protein levels,Uterine fibroids,Schizophrenia,Metabolite levels (small molecules and protein measures),Daytime sleep phenotypes,Depression,Mammographic density (dense area),Amino acid levels,Blood metabolite levels,Body mass index	1	1	0.1008	0	0.3791	1	0.0708478	0.0296722	2.04e-11	0.0419028	0.299856	0.753718	0.463355	0.000151939	0.277605	0.00321969	0.46216	0.240396	0.0177703	0.0250013
12:121416650_A_C	rs1169288	12	121416650	A	C	CRP	0.1483	0.3338	489.93	HNF1A	0	C-reactive protein,Liver enzyme levels,Metabolic traits,LDL cholesterol,Coronary heart disease,Quantitative traits,Gamma glutamyl transpeptidase,Cardiovascular disease risk factors,Liver enzyme levels (gamma-glutamyl transferase),Gamma gluatamyl transferase levels,Cholesterol, total,N-glycan levels,C-reactive protein levels,Type 2 diabetes,Longevity,Chronic obstructive pulmonary disease-related b…	1	1	1	1	1	0	0.396168	1.98e-06	1.48e-108	0.0215956	0.0288402	0.476449	0.0335866	0.487404	3.53e-16	6.92e-21	0.00947026	0.637419	0.480876	0.499907
14:73011885_A_G	rs2239222	14	73011885	A	G	CRP	-0.0397	0.3575	29.58	RGS6	0	Obesity (extreme),Smoking cessation,C-reactive protein levels,Amyotrophic lateral sclerosis (sporadic),C-reactive protein and white blood cell count,Antibody status in Tripanosoma cruzi seropositivity,Resting heart rate,Cutaneous psoriasis,3-hydroxy-1-methylpropylmercapturic acid levels in smokers,antipsychotic drug dosage in schizophrenia or schizoaffective disorder	1	1	1	1	1	0	0.0972092	0.00345229	5.38e-08	0.0422746	0.54901	0.236359	0.125194	0.404657	0.0354266	0.0313547	0.926227	0.261488	0.207595	0.693025
15:60894965_C_T	rs340029	15	60894965	C	T	CRP	0.0437	0.3852	43.84	RORA	0	Liver enzyme levels (gamma-glutamyl transferase),Gamma gluatamyl transferase levels,Depression (quantitative trait),Asthma,Menarche (age at onset),C-reactive protein levels,Pulmonary function decline,Schizophrenia,Response to citalopram treatment,Subcutaneous adipose tissue,C-reactive protein levels or total cholesterol levels (pleiotropy),C-reactive protein levels or LDL-cholesterol levels (plei…	0.0136	0	0.0216	0	1	1	0.00373163	0.485603	3.56e-11	0.0994955	0.475248	0.844104	0.0234106	0.983718	0.0114616	0.00674678	0.548506	0.000146866	0.00015965	0.260283
16:51158710_C_T	rs10521222	16	51158710	C	T	CRP	-0.1095	0.0449	41.49	SALL1	11174	Crohn_s disease,Inflammatory bowel disease,Leprosy,Personality dimensions,C-reactive protein levels,Blood pressure measurement (high sodium and potassium intervention),Optic disc parameters,Weight loss (gastric bypass surgery),Bone mineral density,Educational attainment (years of education),Optic disc area,Optic cup area,Post bronchodilator FEV1_FVC ratio,Vertical cup-disc ratio,Pediatric autoimm…	1	1	1	1	1	0	0.941492	0.605628	1.19e-10	0.0556131	0.518592	0.574572	0.542023	0.262968	0.654609	0.612569	0.575479	0.413979	0.51384	0.86959
19:45422946_A_G	rs4420638	19	45422946	A	G	CRP	0.2399	0.186	587.21	APOC1	-340	C-reactive protein,Alzheimer_s disease (late onset),LDL cholesterol,Alzheimer_s disease,Triglycerides,Personality dimensions,HDL cholesterol,Cholesterol, total,Quantitative traits,Carotid intima media thickness,Cardiovascular disease risk factors,Lipoprotein-associated phospholipase A2 activity and mass,Cognitive decline,Tuberculosis,Cerebrospinal AB1-42 levels,Alzheimer_s disease biomarkers,HDL …	0.7089	0	0.9882	0	1	0	0.000511661	7.07e-11	1.02e-129	0.110516	0.514778	0.374949	0.00171057	8.93e-15	1.02e-160	7.22e-188	7.71e-23	0.00158116	0.00083723	0.515451
2:113865834_A_C	rs10171849	2	113865834	A	C	CRP	-0.0491	0.3641	50.64	IL1RN	19302	Protein quantitative trait loci,Endometriosis,Response to antipsychotic treatment in schizophrenia (working memory),C-reactive protein levels,Pulmonary function,Inflammatory biomarkers,Fibrinogen,Renal function-related traits (BUN),C-reactive protein,Response to amphetamines,Sleep duration,Sleep duration (oversleepers vs undersleepers),C-reactive protein levels or total cholesterol levels (pleiot…	0.0136	0	0.0342	0	0.8075	1	0.230139	0.125523	1.11e-12	0.0209483	0.232847	0.581206	0.904483	0.0338001	4.78e-06	0.00638602	0.169893	0.000195309	0.000372655	0.0504615
2:27730940_T_C	rs1260326	2	27730940	T	C	CRP	0.0888	0.4129	186.64	GCKR	0	Triglycerides,C-reactive protein,Waist circumference and related phenotypes,LDL cholesterol,Metabolic traits,Uric acid levels,Metabolite levels,Cardiovascular disease risk factors,Liver enzyme levels (gamma-glutamyl transferase),Cholesterol, total,Calcium levels,Hypertriglyceridemia,Urate levels,Triglycerides-Blood Pressure (TG-BP),Waist Circumference - Triglycerides (WC-TG),C-reactive protein le…	0.1037	0	0.1314	1	1	0	0.000106625	0.73494	1.72e-42	0.153868	0.0636795	0.255957	0.0955807	6.5e-250	6.67e-46	2.58e-08	0.0012441	0.0428494	0.0936159	0.169201
2:28345789_T_G	rs11889865	2	28345789	T	G	CRP	-0.0574	0.1095	30.46	BRE	0	Type 1 diabetes,Waist Circumference - Triglycerides (WC-TG),Alzheimer_s disease,Waist circumference,Periodontitis (CDC_AAP),Fasting glucose-related traits (interaction with BMI),Response to carboplatin and paclitaxel in ovarian cancer (Caspase 3_7 EC50),Oral cavity cancer,RR interval (tricyclic_tetracyclic antidepressant use interaction),Inflammatory bowel disease,Soluble interleukin-2 receptor s…	1	1	1	1	0.1394	1	0.272187	0.732192	3.4e-08	0.190433	0.287695	0.882175	0.453255	3.34e-26	7.06e-06	0.0151584	0.309039	0.570557	0.545982	0.0102123
20:43042364_C_T	rs1800961	20	43042364	C	T	CRP	-0.1202	0.0343	44.59	HNF4A	0	HDL cholesterol,Type 2 diabetes,Cholesterol, total,Conduct disorder (symptom count),Ulcerative colitis,C-reactive protein levels,C-reactive protein,Cognitive performance,Gut microbiota (bacterial taxa),Post bronchodilator FEV1_FVC ratio,Late-onset Alzheimer_s disease,C-reactive protein levels or total cholesterol levels (pleiotropy),C-reactive protein levels or LDL-cholesterol levels (pleiotropy)…	0.1836	0	0.1278	0	1	1	0.73615	0.321211	2.43e-11	0.653263	0.141146	0.0146379	1.31e-05	0.856484	7.38e-26	1.03e-10	1.14e-37	0.00526956	0.00237396	0.575493
21:40465534_G_A	rs2836878	21	40465534	G	A	CRP	-0.0399	0.2652	29.87	PSMG1	81836	Nicotine dependence,Crohn_s disease,Inflammatory bowel disease,Neonatal lupus,Non-small cell lung cancer (survival),Ulcerative colitis,C-reactive protein levels,Ankylosing spondylitis,Temperament (bipolar disorder),Immune response to smallpox vaccine (IL-6),Periodontitis (Mean PAL),Fibrinogen,Primary sclerosing cholangitis,Response to cognitive-behavioural therapy in anxiety disorder,Daytime slee…	1	1	1	1	1	0	0.290446	0.0109491	4.61e-08	0.275314	0.308835	0.64789	0.0597881	0.000311837	0.841481	0.685653	0.0256964	0.751624	0.409706	0.381798
7:72971231_C_T	rs13233571	7	72971231	C	T	CRP	-0.0541	0.1187	31.11	BCL7B	0	Triglycerides,Gamma glutamyl transpeptidase,Liver enzyme levels (gamma-glutamyl transferase),HDL cholesterol,Hypertriglyceridemia,Protein C levels,C-reactive protein levels,Caffeine consumption,Lipid metabolism phenotypes,Metabolic syndrome,Urate levels,Immune reponse to smallpox (secreted IL-12p40),Migraine,Metabolite levels (lipoprotein measures),C-reactive protein levels or HDL-cholesterol lev…	0.3519	0	1	0	1	1	0.0611595	0.680054	2.44e-08	0.167996	0.655259	0.33759	0.571926	1.58e-101	0.0262683	0.401309	1.95e-14	0.0107346	0.0309288	0.184942
8:9184231_G_A	rs4240624	8	9184231	G	A	CRP	0.0785	0.0752	48.26	LOC157273	0	Conduct disorder (interaction),Liver enzyme levels (alkaline phosphatase),HDL cholesterol,LDL cholesterol,Cholesterol, total,HDL Cholesterol - Triglycerides (HDLC-TG),Metabolic syndrome (bivariate traits),C-reactive protein levels,Prion diseases,Acne (severe),Myopia (pathological),Glycemic traits (pregnancy),Fasting insulin-related traits (interaction with BMI),Fasting glucose-related traits (int…	1	1	0.4068	0	0.0085	0	0.528937	0.981947	3.73e-12	0.273467	0.249071	0.398705	0.00996841	1.08e-06	5.11e-39	1.46e-26	3.62e-45	0.360233	0.00685895	0.000578725
1:113231503_G_T	rs12129649	1	113231503	G	T	DBP	0.638297	0.0617598	41.71	MOV10	0	Hyperactive-impulsive symptoms,Blood pressure,Diastolic blood pressure,Hypertension,Systolic blood pressure,Cognitive performance,Height,Cerebral amyloid deposition in APOEe4 non-carriers (PET imaging),Pancreatic cancer,Hip circumference adjusted for BMI	1	1	1	1	1	0	NA	0.575667	NA	1.06e-10	5.2e-10	0.000125952	0.49814	NA	NA	NA	NA	0.747848	0.978009	0.483817
1:11882142_T_G	rs6669371	1	11882142	T	G	DBP	-0.53223	0.154319	77.76	CLCN6	0	Schizophrenia,Systolic blood pressure,Atrial fibrillation,Blood pressure,Folate pathway vitamin levels,Natriuretic peptide levels,B-type natriuretic peptide,Homocysteine levels,Visceral adipose tissue adjusted for BMI,Platelet count,QRS complex (12-leadsum),Cytokine and corticosteroid-stimulated IL-6 production,Cytokine-stimulated IL-6 production,Urate levels (BMI interaction),NT-proBNP levels in…	1	0	1	1	1	0	NA	0.0941842	NA	1.17e-18	3.65e-17	0.000135228	0.230139	NA	NA	NA	NA	0.0672756	0.0684596	0.58168
10:18726054_G_A	rs7070847	10	18726054	G	A	DBP	-0.390299	0.282367	61.98	CACNB2	0	Protein quantitative trait loci,Hypertension,Systolic blood pressure,Diastolic blood pressure,Quantitative traits,Blood pressure,Sudden cardiac arrest,Schizophrenia,Brain structure (hippocampal volume),Response to antipsychotic treatment,Primary tooth development (time to first tooth eruption),Primary tooth development (number of teeth),Bipolar disorder and schizophrenia,QRS complex (Sokolow-Lyon…	1	1	1	1	1	0	NA	0.0597611	NA	3.46e-15	1.93e-11	0.00777067	0.346614	NA	NA	NA	NA	0.346396	0.455069	0.318737
11:100610546_T_C	rs604723	11	100610546	T	C	DBP	0.28533	0.722918	34.15	ARHGAP42	0	Blood pressure,Diastolic blood pressure,Hypertension,Systolic blood pressure,Immune reponse to smallpox (secreted IL-2),Menarche (age at onset),Parental longevity (combined parental age at death),Trans fatty acid levels,Alcohol dependence,Mean arterial pressure,Post bronchodilator FEV1_FVC ratio in COPD	1	0	1	1	<0.0027	1	0.498742	0.00119406	0.457568	5.11e-09	2.85e-11	9.42e-06	0.189351	1	0.897987	0.696356	0.833257	0.0364682	0.724103	4.67e-06
11:16328935_A_G	rs11023909	11	16328935	A	G	DBP	0.311455	0.197653	33.09	SOX6	0	Obesity and osteoporosis,Bone mineral density (wrist),Blood pressure,Capecitabine sensitivity,Systolic blood pressure change trajectories,Hypertension,Longevity (90 years and older),Anti-saccade response,Cotinine glucuronidation,Systolic blood pressure,Diastolic blood pressure	1	0	1	1	1	0	0.833257	0.365815	0.138735	8.79e-09	4.16e-08	0.00156352	0.404657	0.864435	0.375422	0.433857	0.727212	0.0146259	0.0301452	0.355634
11:16922654_G_A	rs177542	11	16922654	G	A	DBP	0.2429	0.502791	30.07	PLEKHA7	0	Type 2 diabetes,Systolic blood pressure,Diastolic blood pressure,Blood pressure,Schizophrenia,Schizophrenia or bipolar disorder,Glaucoma (primary angle closure),Height,Systolic blood pressure change trajectories,Cotinine glucuronidation,Body mass index,Response to abacavir-containing treatment in HIV-1 infection (virologic failure),Response to efavirenz-containing treatment in HIV 1 infection (vi…	1	1	1	1	1	0	NA	0.624455	NA	4.18e-08	4.11e-07	0.0198366	0.0455003	NA	NA	NA	NA	0.742836	0.909219	0.41377
11:1890990_G_A	rs592373	11	1890990	G	A	DBP	0.277276	0.638725	32.22	LSP1	0	Breast cancer,Type 1 diabetes,Type 1 diabetes autoantibodies,Ulcerative colitis,Type 2 diabetes,Bladder cancer,Celiac disease,Chronic lymphocytic leukemia,Prostate cancer,DNA methylation (variation),DNA methylation (parent-of-origin),Femoral neck bone geometry and menarche (age at onset),Heroin dependence,Breast cancer (estrogen-receptor negative),Bacteremia,Obesity-related traits,Mammographic de…	1	1	1	0	1	0	0.377586	0.421083	0.781183	1.37e-08	1.3e-09	4.49e-05	1	0.173479	0.504985	0.154157	0.114348	0.987616	0.386333	0.0818903
11:47410888_G_T	rs10838702	11	47410888	G	T	DBP	0.258393	0.383489	32.63	SPI1	-10761	Body mass index,HDL cholesterol,Proinsulin levels,D-dimer levels,Metabolic syndrome,Intraocular pressure,Alzheimer_s disease (late onset),Serum albumin level,Acne (severe),Fasting glucose-related traits,Fasting glucose-related traits (interaction with BMI),Height,Thrombin generation potential phenotypes,Waist-to-hip ratio adjusted for body mass index,Subjective well-being,Neuroticism,Waist circum…	1	1	1	0	1	0	6.3e-06	0.72784	0.414852	1.12e-08	1.57e-07	0.00611242	0.598425	0.303286	0.91391	0.693037	0.0078806	0.436001	0.173477	0.518275
11:61272565_T_C	rs7125196	11	61272565	T	C	DBP	-0.410653	0.124252	36.85	MIR4488	3501	Metabolite levels,Cholesterol, total,LDL cholesterol,HDL cholesterol,Triglycerides,Liver enzyme levels (alkaline phosphatase),Resting heart rate,Metabolic syndrome,Multiple sclerosis,Metabolic traits,Lipid metabolism phenotypes,Sphingolipid levels,Phospholipid levels (plasma),Estradiol levels,Blood metabolite ratios,Laryngeal squamous cell carcinoma,Fasting glucose-related traits,Response to stat…	1	1	1	1	0.2187	0	0.317311	0.176969	0.41686	1.28e-09	7.9e-07	0.10853	0.0331357	0.669622	0.893287	0.206983	0.533037	0.909809	0.17411	0.0218264
12:111973358_A_G	rs597808	12	111973358	A	G	DBP	-0.486443	0.487139	104.71	ATXN2	0	Celiac disease,Eosinophil counts,Diastolic blood pressure,Systolic blood pressure,Type 1 diabetes,Esophageal cancer,Type 1 diabetes autoantibodies,Blood pressure,Coronary heart disease,LDL cholesterol,Cholesterol, total,Retinal vascular caliber,Celiac disease or Rheumatoid arthritis,Drinking behavior,Triglycerides,Intracranial aneurysm,Mean platelet volume,Hypothyroidism,Vitiligo,Peripheral arter…	0.798	1	0.0551	0	1	0	NA	8.75e-09	NA	1.42e-24	3.21e-17	0.000352073	0.00766076	NA	NA	NA	NA	0.218749	0.00666655	0.00780241
12:20199962_C_T	rs10743353	12	20199962	C	T	DBP	0.347982	0.725987	48.03	LOC100506393	0	Male infertility,Aortic root size,Pulmonary function,HDL cholesterol,Adiponectin levels,Ossification of the posterior longitudinal ligament of the spine,Response to platinum-based chemotherapy (carboplatin),Systolic blood pressure (alcohol consumption interaction),QT interval,Response to amphetamines,Cognitive performance,Resting heart rate,Obesity-related traits,Response to chemotherapy in breas…	1	1	1	1	1	0	NA	3.56e-05	NA	4.21e-12	0.000309022	0.610419	0.892379	NA	NA	NA	NA	0.165369	0.377422	0.205758
12:90026463_C_A	rs11105353	12	90026463	C	A	DBP	-0.50478	0.152831	68.67	ATP2B1	0	Biomedical quantitative traits,Hypertension,Systolic blood pressure,Diastolic blood pressure,Blood pressure,Magnesium levels,Optic nerve measurement (cup area),Coronary heart disease,Optic nerve measurement (cup-to-disc ratio),Alzheimer disease and age of onset,Night sleep phenotypes,Febrile seizures,Febrile seizures (MMR vaccine-related),Febrile seizures (MMR vaccine-unrelated),Coronary artery d…	1	1	1	0	<0.0027	1	NA	3.1e-10	NA	1.16e-16	2.38e-19	5.69e-10	0.317311	NA	NA	NA	NA	0.754688	0.107342	3.54e-07
15:75097780_C_T	rs35206230	15	75097780	C	T	DBP	-0.390789	0.640832	72.23	CSK	-2241	Diastolic blood pressure,Coffee consumption,Blood pressure,Systolic blood pressure,Coronary heart disease,Caffeine consumption,Bladder cancer,Adverse response to chemotherapy (neutropenia_leucopenia) (carboplatin),Adverse response to chemotherapy (neutropenia_leucopenia) (all platinum-based drugs),Blood trace element (Zn levels),Systemic lupus erythematosus and Systemic sclerosis,Airflow obstruct…	1	1	1	1	0.1701	0	NA	0.107664	NA	1.92e-17	1.97e-12	0.00620521	0.539656	NA	NA	NA	NA	0.312179	0.900705	0.0326043
15:91404705_G_A	rs4932370	15	91404705	G	A	DBP	0.382534	0.332548	59.65	FURIN	7178	Metabolite levels,Attention deficit hyperactivity disorder,Blood pressure,Diastolic blood pressure,Systolic blood pressure,Hypertension,Information processing speed,Age-related hearing impairment,Breast cancer,Schizophrenia,Type 2 diabetes,Daytime sleep phenotypes,Inflammatory bowel disease,Coronary artery disease,Delta-5 desaturase activity,Myocardial infarction,Crohn_s disease,Response to exerc…	1	1	1	0	1	0	0.290446	1.62e-05	0.126162	1.13e-14	1.02e-12	0.000244227	0.0026998	0.133614	0.177016	0.190357	0.0574331	0.669533	0.762654	0.797289
17:47461433_G_A	rs17637472	17	47461433	G	A	DBP	0.259997	0.400584	32.95	PHB	19985	Bipolar disorder,Diastolic blood pressure,Blood pressure,Coronary heart disease,Prostate cancer,Immune reponse to smallpox (secreted IL-2),Sex hormone-binding globulin levels,Primary tooth development (time to first tooth eruption),Primary tooth development (number of teeth),IgG glycosylation,Height,Primary sclerosing cholangitis,Body fat percentage,Allergy,Myocardial infarction,Milk allergy	1	1	1	0	0.0027	1	0.00242732	5.64e-05	0.347064	9.48e-09	1.14e-06	0.0314895	0.350648	1.59e-06	0.417474	0.461218	0.00932238	0.613811	0.100392	1.12e-06
17:75317932_C_T	rs77946446	17	75317932	C	T	DBP	-0.28803	0.259196	30.56		0	Body mass index,Illicit drug use,Cognitive performance,Cardiac repolarization,Cannabis use (initiation),Airflow obstruction,Pre-treatment pain in head and neck squamous cell carcinoma,Very long-chain saturated fatty acid levels (fatty acid 20:0),Response to abacavir-containing treatment in HIV-1 infection (virologic failure),Pulmonary emphysema,Colorectal or endometrial cancer	0.033	0	0.0087	0	1	0	NA	0.105155	NA	3.23e-08	1.14e-08	0.00041494	0.957779	NA	NA	NA	NA	0.000307813	0.000192192	0.266332
19:7253184_G_A	rs34328549	19	7253184	G	A	DBP	-0.500372	0.101384	35.35	INSR	0	Diabetic retinopathy,Sexual dysfunction (SSRI_SNRI-related),Hypothyroidism,Resistin levels,Polycystic ovary syndrome,Triglycerides,Height,Asthma (childhood onset),Urate levels,Periodontitis,Thyroid hormone levels,Body mass index,Cerebrospinal fluid biomarker levels,Hip circumference adjusted for BMI	1	1	1	1	1	0	NA	0.476337	NA	2.76e-09	7.69e-09	0.00100581	0.747284	NA	NA	NA	NA	0.158775	0.599411	0.135368
20:57740348_A_G	rs6026740	20	57740348	A	G	DBP	0.54614	0.129394	68.23	ZNF831	25725	Hypertension,Blood pressure,Diastolic blood pressure,Systolic blood pressure,Event-related brain oscillations,Mean platelet volume,Response to tocilizumab in rheumatoid arthritis,Response to diuretic therapy in hypertension,Response to antipsychotic therapy (extrapyramidal side effects),Renal function-related traits (BUN),DNA methylation (variation),Waist circumference adjusted for body mass inde…	1	1	1	1	1	0	NA	0.000347932	NA	1.45e-16	9.75e-14	0.000140234	0.475051	NA	NA	NA	NA	0.786648	0.720649	0.869459
21:44760603_G_A	rs12627651	21	44760603	G	A	DBP	0.317869	0.290698	35.62	SIK1	73793	Biochemical measures,Metabolic syndrome,Non-alcoholic fatty liver disease histology (other),Information processing speed,Age-related nuclear cataracts,Eosinophilic esophagitis,Homocysteine levels,Blood trace element (Se levels),Plasma homocysteine levels (post-methionine load test),Cognitive performance,Systolic blood pressure change trajectories,Alzheimer disease and age of onset,Obesity-related…	1	1	1	1	1	0	0.645904	0.52105	0.905238	2.4e-09	1.57e-09	0.000240413	0.809418	0.260589	0.925885	0.601164	0.650995	0.254681	0.150454	0.78221
3:169100886_T_C	rs419076	3	169100886	T	C	DBP	-0.302037	0.526704	48.46	MECOM	0	Diastolic blood pressure,Systolic blood pressure,Aging (time to event),Blood pressure,Pulmonary function,Magnesium levels,Colorectal cancer,Telomere length,Melanoma,Blood pressure (smoking interaction),Multiple myeloma,Bladder cancer,Pulmonary function (smoking interaction),Chronic lymphocytic leukemia,Celiac disease,Nasopharyngeal carcinoma,Immune reponse to smallpox (secreted IL-1beta),Renal fu…	0.333	0	1	0	0.7776	0	0.570329	0.0668774	0.0490977	3.37e-12	2.38e-11	0.000140206	0.00534099	0.360247	0.367078	0.700522	0.917037	0.053508	0.185156	0.0854851
3:27457208_G_A	rs11716531	3	27457208	G	A	DBP	0.347141	0.237089	45.44	SLC4A7	0	Blood pressure,Diastolic blood pressure,Systolic blood pressure,Breast cancer,Hodgkin_s lymphoma,Breast cancer (early onset),Rheumatoid arthritis,Multiple sclerosis,Gut microbiota (functional units),Chronic lymphocytic leukemia,Cancer (pleiotropy),Late-onset Alzheimer_s disease,Hypertension,B-cell malignancies (chronic lymphocytic leukemia, Hodgkin lymphoma or multiple myeloma) (pleiotropy)	0.054	0	0.0232	0	1	0	NA	0.888555	NA	1.57e-11	7.96e-07	0.178387	0.126162	NA	NA	NA	NA	0.000372549	0.000747754	0.402904
4:81182554_T_C	rs12509595	4	81182554	T	C	DBP	0.417116	0.29798	71.48	FGF5	5186	Diastolic blood pressure,Blood pressure,Systolic blood pressure,Ankylosing spondylitis,Urate levels,Obesity-related traits,Hypertension,Bipolar disorder (inflammation and infection response interaction),Cognitive decline rate in late mild cognitive impairment,Mean arterial pressure,Exploratory eye movement dysfunction in schizophrenia (cognitive search score),Monobrow,Male-pattern baldness,Caroti…	1	1	1	1	1	0	NA	1.03e-06	NA	2.8e-17	4.85e-17	8.06e-07	0.028706	NA	NA	NA	NA	0.90315	0.73034	0.893617
5:155829480_TC_T	rs150942951	5	155829480	TC	T	DBP	4.87267	0.0109396	98.98	SGCD	0	Multiple sclerosis (age of onset),Anthropometric traits,Lung function (forced expiratory flow between 25% and 75% of forced vital capacity),Response to bronchodilator in chronic obstructive pulmonary disease (change in FEV1),Daytime sleep phenotypes,Type 2 diabetes,Airway responsiveness in chronic obstructive pulmonary disease,Schizophrenia,Egg allergy,Response to paliperidone in schizophrenia (C…	NA	NA	1	0	0.8586	0	NA	NA	NA	NA	NA	NA	NA	NA	NA	NA	NA	NA	0.70529	0.999225
5:157526254_G_A	rs74327955	5	157526254	G	A	DBP	0.337605	0.24457	38.9	Mir_384	-210018	Blood pressure,Diastolic blood pressure,Systolic blood pressure,Hypertension,Hypospadias,Metabolite levels (Dihydroxy docosatrienoic acid),Longevity (90 years and older),Longevity (85 years and older),PR interval in Tripanosoma cruzi seropositivity,IgG glycosylation,Pericardial fat,Nonsyndromic cleft lip with or without cleft palate	1	1	1	1	1	0	NA	0.0635648	NA	4.46e-10	0.000208779	0.922113	0.239407	NA	NA	NA	NA	0.27228	0.0559318	0.315357
6:127166454_T_C	rs9401916	6	127166454	T	C	DBP	0.292468	0.448956	44.21	AK127472	0	Breast cancer,Iron status biomarkers,Type 1 diabetes,Metabolite levels,Height,Waist-hip ratio,Menarche (age at onset),Bone mineral density,Intracranial volume,Bone mineral density (paediatric, total body less head),Bone mineral density (paediatric, upper limb),Bone mineral density (paediatric, skull),Blood pressure,Crohn_s disease,Bone properties (heel),Renal function-related traits (BUN),HDL cho…	1	0	1	0	NA	NA	0.732272	0.452702	0.169131	2.94e-11	1.48e-08	0.00580187	0.257074	0.0455003	0.272187	0.46492	0.15658	0.0990076	0.337572	NA
6:150999071_G_A	rs62434122	6	150999071	G	A	DBP	-0.564727	0.069142	42.8	PLEKHG1	0	Coronary heart disease,Metabolite levels,Panic disorder,Pulmonary function,Alzheimer_s disease (late onset),Alcohol and nictotine co-dependence,Blood pressure,Systolic blood pressure in sickle cell anemia,Pulmonary function (smoking interaction),Alzheimer_s disease (cognitive decline),Obesity-related traits,Response to abacavir-containing treatment in HIV-1 infection (virologic failure),Schizophr…	1	1	1	1	1	0	NA	0.00340171	NA	6.07e-11	7.56e-07	0.105072	0.617075	NA	NA	NA	NA	0.512919	0.966245	0.151865
6:26104632_T_G	rs198851	6	26104632	T	G	DBP	-0.465003	0.856486	55.84	HIST1H4C	-67	Urate levels,Iron status biomarkers,Height,Bilirubin levels,Uric acid levels,Hematological parameters,Hepcidin levels,Blood pressure,Carotid intima media thickness,Diastolic blood pressure,Hypertension,Systolic blood pressure,Cardiovascular disease risk factors,LDL cholesterol,Cholesterol, total,Hematology traits,Glycated hemoglobin levels,Red blood cell traits,Alcohol consumption (transferrin gl…	1	1	1	0	1	0	0.500367	0.404405	0.027955	7.87e-14	6.73e-10	0.00676253	0.340904	0.0983184	0.0844392	0.034583	0.674485	0.192585	0.148655	0.768315
6:31606392_G_A	rs2077492	6	31606392	G	A	DBP	0.292324	0.455976	35.69	BAG6	411	Protein quantitative trait loci,Psoriasis,Systemic lupus erythematosus,Lung cancer,AIDS progression,Eosinophil counts,Height,Drug-induced liver injury (flucloxacillin),Hepatitis B vaccine response,Drug-induced Stevens-Johnson syndrome or toxic epidermal necrolysis (SJS_TEN),Prostate cancer,Nevirapine-induced rash,Rheumatoid arthritis,Graves_ disease,Stevens-Johnson syndrome and toxic epidermal ne…	0.012	0	1	1	NA	NA	NA	0.0139466	NA	2.31e-09	8.4e-10	0.000251146	0.000318217	NA	NA	NA	NA	0.00459558	0.43094	NA
7:27242359_A_C	rs1859168	7	27242359	A	C	DBP	0.464051	0.922886	32.32	HOTTIP	0	Type 1 diabetes,Hypospadias,Blood pressure,Crohn_s disease,Ulcerative colitis,Heart failure,Immune reponse to smallpox (secreted IL-1beta),Tonsillectomy,Waist-hip ratio,Waist circumference adjusted for body mass index,Waist-to-hip ratio adjusted for body mass index,Response to efavirenz-containing treatment in HIV 1 infection (virologic failure),Inflammatory bowel disease,Lead levels in blood	1	1	0.0754	0	1	0	0.00234344	0.776101	0.00319095	1.31e-08	5.81e-08	0.000749808	0.397467	0.0385493	0.0178642	0.09089	0.218409	0.15408	0.00285899	0.0690287
1:109817590_G_T	rs12740374	1	109817590	G	T	HDL	0.0343	0.2124	69.99	CELSR2	0	LDL cholesterol,Coronary heart disease,Cholesterol, total,Myocardial infarction (early onset),Metabolite levels,Cardiovascular disease risk factors,Lipoprotein-associated phospholipase A2 activity and mass,Progranulin levels,Lipid metabolism phenotypes,Adverse response to chemotherapy (neutropenia_leucopenia) (carboplatin),Coronary artery disease or ischemic stroke,Coronary artery disease or larg…	1	1	1	1	1	0	0.0778739	4.63e-23	0.0252967	0.821181	0.762562	0.607197	0.0850293	0.00595953	4.12e-194	3.99e-293	5.97e-17	0.961933	0.305873	0.0351245
1:110470764_G_A	rs333947	1	110470764	G	A	HDL	0.0296	0.8536	39.66	CSF1	0	Self-rated health,Paget_s disease,Alcohol dependence (age at onset),Sensory disturbances after bilateral sagittal split ramus osteotomy,Major depressive disorder,Visceral adipose tissue_subcutaneous adipose tissue ratio,Obesity,Oropharynx cancer,Gut microbiota (functional units),Alzheimer disease and age of onset,Chronic kidney disease,Eye morphology,Waist circumference,Hip circumference,Fibrinog…	1	0	1	0	1	1	0.834212	0.525156	0.519784	0.0839401	0.417151	0.86289	0.198543	0.0026998	0.00455775	0.738883	3.02e-10	0.0815733	0.0803052	0.428131
1:156700651_T_G	rs12145743	1	156700651	T	G	HDL	0.0203	0.3311	31.8	RRNAD1	0	Attention deficit hyperactivity disorder and conduct disorder,Migraine,HDL cholesterol,Platelet aggregation,Visceral adipose tissue adjusted for BMI,Subcutaneous adipose tissue,Migraine - clinic-based,Glycated hemoglobin levels,Mean corpuscular hemoglobin concentration,Resting heart rate,Chin dimples,Uric acid clearance,Polychlorinated biphenyl levels,Sjí_gren_s syndrome	0.63	0	1	0	1	0	1	0.740965	0.927565	0.477972	0.259151	0.289694	0.109599	0.000633928	0.792429	0.281515	1.71e-08	0.00681379	0.0530266	0.0636911
1:178515312_G_A	rs4650994	1	178515312	G	A	HDL	0.021	0.5172	38.15	C1orf220	0	Immune response to smallpox vaccine (IL-6),HDL cholesterol,Bipolar disorder,Obesity-related traits	1	1	1	1	1	0	0.185975	0.00171146	0.0856599	0.18234	0.245238	0.495943	0.524963	0.467059	0.208702	0.453255	6.56e-10	0.861512	0.346511	0.113729
1:182150978_C_A	rs1689797	1	182150978	C	A	HDL	0.0358	0.6979	98.89	ZNF648	-120131	HDL cholesterol,Cardiovascular heart disease in diabetics,IgG glycosylation,Chronotype,Morning vs. evening chronotype,Presence of antiphospholipid antibodies,Neuroticism,Sleep traits (multi-trait analysis),Multiple sclerosis,Response to anti-retroviral therapy (ddI_d4T) in HIV-1 infection (Grade 3 peripheral neuropathy)	1	1	1	1	1	1	0.879569	0.322263	0.976186	0.965858	0.645995	0.583844	0.463355	0.00245713	0.871178	0.000271554	2.67e-23	0.843094	0.978014	0.688465
1:220970028_A_G	rs2642438	1	220970028	A	G	HDL	0.0303	0.7454	60.36		0	LDL cholesterol,Cholesterol, total,F-cell distribution,Monocyte early outgrowth colony forming units,Bipolar disorder,Response to antipsychotic therapy (extrapyramidal side effects),Heart failure,Fat distribution (HIV),C-reactive protein levels or total cholesterol levels (pleiotropy),Waist circumference adjusted for body mass index,Post bronchodilator FEV1_FVC ratio,Obesity-related traits,Breast…	1	1	1	1	1	0	0.161513	0.478986	0.0292163	0.554968	0.343381	0.464354	0.348501	6e-06	2.24e-20	5.25e-17	7.9e-15	0.751927	0.496545	0.175214
1:230295691_G_A	rs4846914	1	230295691	G	A	HDL	0.0479	0.5844	198.48	GALNT2	0	HDL cholesterol,Triglycerides,Attention deficit hyperactivity disorder and conduct disorder,Metabolic syndrome,Metabolite levels,Circulating myeloperoxidase levels (serum),Response to cytadine analogues (cytosine arabinoside),Metabolite levels (lipoprotein measures),Hematology traits,Dementia and core Alzheimer_s disease neuropathologic changes,Carotid intima media thickness,Schizophrenia,Pelvic …	1	1	1	1	1	1	0.232655	0.00123524	0.0101925	0.585871	0.685295	0.272003	0.557428	4.19e-32	0.0955807	0.24517	4.49e-45	0.921071	0.853859	0.857801
1:27138393_C_T	rs12748152	1	27138393	C	T	HDL	0.0506	0.92876	66.61	BC016143	7142	Amyotrophic lateral sclerosis (sporadic),HDL cholesterol,LDL cholesterol,Triglycerides,Height,C-reactive protein levels or HDL-cholesterol levels (pleiotropy),Obesity-related traits,Glucose homeostasis traits,White matter hyperintensities in ischemic stroke	1	0	1	0	1	1	0.184418	0.46117	0.0153177	0.0112635	0.0279661	0.109002	0.161513	2.88e-10	3.51e-07	4.01e-14	3.31e-16	0.0184751	0.0557988	0.296322
1:40028180_A_G	rs4660293	1	40028180	A	G	HDL	0.0353	0.7639	77.88	PABPC4	0	HDL cholesterol,C-reactive protein levels,Red blood cell traits,PR interval,Bone mineral density (Ward_s triangle area),C-reactive protein levels or triglyceride levels (pleiotropy),C-reactive protein levels or HDL-cholesterol levels (pleiotropy),Beard thickness,Colorectal cancer,Type 2 diabetes,Loneliness (multivariate analysis),Amyotrophic lateral sclerosis,Lung function (FEV1_FVC)	NA	NA	0.0588	0	NA	NA	NA	NA	NA	NA	NA	NA	NA	NA	NA	NA	NA	NA	0.000428214	NA
1:93816400_A_G	rs12133576	1	93816400	A	G	HDL	0.0243	0.3549	48.2	DR1	0	Height,Bipolar disorder and schizophrenia,Trans fatty acid levels,Plasma clusterin levels,Post bronchodilator FEV1_FVC ratio in COPD	1	1	1	1	1	1	0.564779	0.538895	0.00876177	0.205696	0.792049	0.0959555	0.978726	0.00811952	1.2e-05	0.00620321	3.84e-12	0.188789	0.117298	0.879815
10:113921354_G_A	rs2250802	10	113921354	G	A	HDL	0.034	0.3193	80.06	GPAM	0	LDL cholesterol,Cholesterol, total,Colorectal cancer,Migraine,Multiple sclerosis,HDL cholesterol,3-hydroxypropylmercapturic acid levels in smokers,3-hydroxy-1-methylpropylmercapturic acid levels in smokers	1	0	0.6664	0	1	1	0.00744021	0.298487	0.415481	0.349356	0.191666	0.402002	0.150576	5.09e-10	6.64e-16	1.36e-13	3.64e-19	0.0239831	0.009876	0.788596
10:46013277_A_C	rs970548	10	46013277	A	C	HDL	0.0258	0.277	43.76		0	Prostate cancer,Red blood cell traits,Lung function (FEV1_FVC),HDL cholesterol,Mean corpuscular volume,Cholesterol, total,Mean corpuscular hemoglobin,Blood metabolite levels	1	1	1	1	1	1	0.607052	0.660193	0.337895	0.58693	0.900735	0.944151	0.195625	0.510606	4.1e-10	0.00018542	3.71e-11	0.872716	0.717453	0.314046
10:65230164_T_C	rs10761771	10	65230164	T	C	HDL	0.0198	0.467	33.91	JMJD1C-AS1	-3842	Liver enzyme levels,Mean platelet volume,Liver enzyme levels (alkaline phosphatase),Triglycerides,Arthritis (juvenile idiopathic),Platelet count,Fibrinogen,Tooth agenesis (mandibular third molar),Platelet aggregation,Sex hormone-binding globulin levels,Response to fenofibrate,Androgen levels,IgG glycosylation,Asthma,Asthma (childhood onset),Vascular endothelial growth factor levels,C-reactive pro…	<0.01	0	0.147	0	<0.0097	0	0.00112175	0.182604	0.00159812	6.24e-05	0.00207419	0.196258	0.875132	5.92e-16	0.0026998	0.00321969	5.76e-09	2.08e-07	0.00196564	8.72e-08
11:117267884_A_G	rs573455	11	117267884	A	G	HDL	0.0221	0.4697	42.25	CEP164	0	Protein quantitative trait loci,Triglycerides,Cardiovascular disease risk factors,Iron status biomarkers,Infantile hypertrophic pyloric stenosis,HDL cholesterol,Visceral adipose tissue adjusted for BMI,Menarche (age at onset),Triglyceride levels,Subjective well-being,Myopia,Post bronchodilator FEV1,Post bronchodilator FEV1_FVC ratio,Lipoprotein (a) - cholesterol levels,Cerebrospinal fluid biomark…	1	1	0.0686	0	0.0582	0	0.00452963	0.000719747	0.349012	0.0495304	0.309972	0.0035115	0.504985	1.45e-06	0.889538	0.223903	8.03e-11	0.1532	0.000472641	0.000692365
11:122534504_T_C	rs7117842	11	122534504	T	C	HDL	0.0272	0.3892	60.4	UBASH3B	0	Hemostatic factors and hematological phenotypes,HDL cholesterol,Cholesterol, total,Menarche (age at onset),IgG glycosylation,Gut microbiota (bacterial taxa),Age at voice drop,Post bronchodilator FEV1_FVC ratio,Stroke,Age-related diseases and mortality,Age-related diseases, mortality and associated endophenotypes,Response to paliperidone in schizophrenia (negative Marder score)	1	1	1	1	1	1	0.00553387	0.0501607	0.600921	0.244762	0.39131	0.594891	0.386125	0.556374	3.17e-16	4.36e-07	7.76e-15	0.358771	0.200369	0.616602
11:126218541_A_G	rs17135399	11	126218541	A	G	HDL	0.0483	0.93404	39.35	ST3GAL4-AS1	0	Attention deficit hyperactivity disorder and conduct disorder,Liver enzyme levels (alkaline phosphatase),LDL cholesterol,Cholesterol, total,Hair color,Coronary heart disease,Heart failure,Breast size,Menarche (age at onset),Primary tooth development (time to first tooth eruption),Alzheimer_s disease (late onset),Alzheimer disease and age of onset,C-reactive protein levels or total cholesterol lev…	1	1	1	0	1	1	0.410207	0.009395	0.0441835	0.677867	0.884573	0.940463	0.381574	0.0166323	2.34e-10	7.81e-22	3.55e-10	0.149182	0.175592	0.626504
11:45740020_C_T	rs74458891	11	45740020	C	T	HDL	0.0526	0.07256	38.29	DQ598045	-114	Menarche (age at onset),Forced vital capacity,Axial length,Fasting glucose-related traits,Fasting glucose-related traits (interaction with BMI),Visceral fat,QRS duration in Tripanosoma cruzi seropositivity,Schizophrenia,Diastolic blood pressure,Positive affect,Obesity-related traits,Body mass index,Post bronchodilator FEV1_FVC ratio in COPD,Urate levels	1	1	1	1	1	0	NA	0.596222	NA	0.695282	0.455505	0.20926	0.91424	0.0258195	0.744741	0.123936	6.08e-10	0.611407	0.851414	0.150975
11:46743247_T_C	rs3136441	11	46743247	T	C	HDL	0.0545	0.1372	134.46	F2	0	Bone mineral density (hip),HDL cholesterol,Immunoglobulin A,D-dimer levels,Acne (severe),Bone mineral density,Waist-to-hip ratio adjusted for body mass index,Thrombosis,Selective IgA deficiency,Venous thromboembolism,Schizophrenia,Post bronchodilator FEV1_FVC ratio in COPD	<0.01	0	<0.0098	0	1	1	0.000651798	0.649977	0.0226629	0.949802	0.220421	0.0545916	0.738883	1.43e-07	0.017549	0.317311	4.33e-31	0.000254683	9.34e-05	0.404834
11:47333685_C_A	rs3847502	11	47333685	C	A	HDL	0.048	0.314	177.78	MADD	0	Body mass index,HDL cholesterol,Bone mineral density (hip),Proinsulin levels,D-dimer levels,Metabolic syndrome,Intraocular pressure,Alzheimer_s disease (late onset),Serum albumin level,Acne (severe),Fasting glucose-related traits,Fasting glucose-related traits (interaction with BMI),Height,Thrombin generation potential phenotypes,Waist-to-hip ratio adjusted for body mass index,Subjective well-bei…	0.61	0	0.2058	0	1	1	4.3e-05	0.749641	0.0109136	0.172399	0.157968	0.374769	0.161513	5.59e-09	0.0836786	0.0333201	1.48e-40	0.00838846	0.00196188	0.990418
11:47901269_C_T	rs1872167	11	47901269	C	T	HDL	0.0548	0.1478	130.34	NUP160	-31212	Body mass index,D-dimer levels,Intraocular pressure,Alzheimer_s disease (late onset),Serum albumin level,Fasting glucose-related traits (interaction with BMI),Height,Migraine - clinic-based,Thrombin generation potential phenotypes,Subjective well-being,Neuroticism,Waist circumference,Hip circumference,Acute lymphoblastic leukemia (childhood),3-hydroxy-1-methylpropylmercapturic acid levels in smok…	1	0	1	0	1	1	0.0987053	0.787121	0.021065	0.000351036	2.19e-05	0.00137528	0.760366	0.0070251	5.88e-06	0.336661	3.45e-30	0.044235	0.0445862	0.32769
11:48548549_G_T	rs12221667	11	48548549	G	T	HDL	0.0433	0.1095	55.73	OR4A47	-37275	HDL cholesterol,D-dimer levels,Axial length,Fasting glucose-related traits (interaction with BMI),Height,Migraine - clinic-based,Thrombin generation potential phenotypes,Alzheimer disease and age of onset,Acute lymphoblastic leukemia (childhood),3-hydroxy-1-methylpropylmercapturic acid levels in smokers	1	0	1	0	1	1	0.0289863	0.342526	0.00300338	0.000122083	1.48e-05	0.00229801	0.467059	0.0216589	0.00285391	0.419982	8.3e-14	0.0391586	0.0159047	0.978169
11:49339071_T_C	rs11040329	11	49339071	T	C	HDL	0.038	0.1425	49.52	FOLH1	-108849	Height,Alzheimer disease and age of onset	0.06	0	0.1764	0	1	1	0.139338	0.651601	0.00686554	0.00122628	5.93e-05	0.00175434	0.293718	0.0455003	0.0321246	0.986244	1.96e-12	0.00143232	0.0012154	0.399992
11:50096095_G_T	rs2201637	11	50096095	G	T	HDL	0.0327	0.1161	38.07	OR4C12	-92024	Alzheimer disease and age of onset	1	0	0.6958	0	1	1	0.114107	0.41704	0.017389	NA	NA	NA	0.563991	0.281515	0.00165829	0.239819	6.84e-10	0.0188621	0.00556417	0.807623
11:51512090_T_C	rs11246602	11	51512090	T	C	HDL	0.034	0.1332	42.75	OR4C46	3190	HDL cholesterol,Height,Body mass index	0.59	0	0.3528	0	1	1	0.0557425	0.584966	0.00143509	0.0118425	0.00311687	0.0166423	0.317311	0.0801183	0.0380724	0.734395	6.22e-11	0.00610445	0.00307214	0.67332
11:55196302_T_G	rs11229606	11	55196302	T	G	HDL	0.0335	0.128	43.15	OR4A15	-59908	Systemic lupus erythematosus,Body mass index,Pelvic organ prolapse (moderate_severe),Pediatric bone mineral density (spine)	1	0	0.7938	0	1	1	0.053017	0.539794	0.00427473	0.00751053	0.00130892	0.0103622	0.21972	0.239407	0.0415038	0.809756	5.08e-11	0.0123697	0.00661612	0.640761
11:55944474_G_A	rs4489763	11	55944474	G	A	HDL	0.0314	0.1266	37.91	OR5J2	0	Phospholipid levels (plasma),Orofacial clefts,Odorant perception (&beta;-damascenone),Myopia (pathological),Obesity-related traits,Acute lymphoblastic leukemia (childhood),Body mass index,Basal metabolic rate,Pelvic organ prolapse (moderate_severe)	1	0	0.6468	0	1	1	0.077403	0.857187	0.00183705	0.0149608	0.00476211	0.0271698	0.0780854	0.517594	0.0134473	0.598004	7.42e-10	0.0145981	0.00544244	0.81322
11:61557803_T_C	rs102275	11	61557803	T	C	HDL	0.0391	0.628	124.8	TMEM258	0	Metabolite levels,Cholesterol, total,LDL cholesterol,HDL cholesterol,Triglycerides,Liver enzyme levels (alkaline phosphatase),Resting heart rate,Metabolic syndrome,Metabolic traits,Lipid metabolism phenotypes,Sphingolipid levels,Phospholipid levels (plasma),Estradiol levels,Blood metabolite ratios,Laryngeal squamous cell carcinoma,Fasting glucose-related traits,Response to statin therapy,Immune r…	1	1	1	1	1	1	0.448705	0.0359555	0.0166685	0.00539805	0.442763	0.10801	0.00172833	1.56e-41	1.02e-40	2.23e-41	5.63e-29	0.412416	0.192294	0.534185
11:65391317_G_A	rs12801636	11	65391317	G	A	HDL	0.0235	0.2243	31.31	PCNXL3	0	Non-alcoholic fatty liver disease histology (lobular),Atopic dermatitis,Acne (severe),Blood pressure (age interaction),Urate levels,Serum dimethylarginine levels (asymmetric_symetric ratio),Symmetrical dimethylarginine levels,HDL cholesterol,Vertical cup-disc ratio,DNA methylation (variation),Height,Bone mineral density,Glomerular filtration rate (creatinine),Chronic kidney disease,Systemic lupus…	1	0	0.9016	0	1	1	0.461218	5.21e-06	0.00103055	4.41e-05	1.35e-05	0.0024212	0.00569741	9.64e-06	0.00802152	0.0830364	2.2e-08	0.0229711	0.0100326	0.724398
11:75455021_C_A	rs499974	11	75455021	C	A	HDL	0.0263	0.8245	35.73	MOGAT2	-12690	Height,PR interval,HDL cholesterol,Obstructive sleep apnea trait (average respiratory event duration),Thiazide-induced adverse metabolic effects in hypertensive patients,Plasma omega-6 polyunsaturated fatty acid levels (dihomo-gamma-linolenic acid),Colorectal or endometrial cancer,Hip circumference adjusted for BMI	1	1	1	1	1	1	0.136967	0.43662	0.0795872	0.471724	0.908693	0.766889	0.119814	0.0321246	0.000526955	0.798477	2.27e-09	0.538028	0.966874	0.0423287
12:109950144_A_G	rs2241210	12	109950144	A	G	HDL	0.0332	0.5528	89.98	UBE3B	0	HDL cholesterol,Metabolic syndrome,Age-related nuclear cataracts,Metabolite levels (MHPG),Post bronchodilator FEV1	1	1	1	1	1	1	0.00986159	0.566028	0.889876	0.0815005	0.166358	0.678821	0.475051	0.379516	7.57e-09	0.0350216	2.41e-21	0.891422	0.937008	0.881545
12:112007756_C_T	rs653178	12	112007756	C	T	HDL	0.0263	0.5317	56.46	ATXN2	0	Type 1 diabetes,Celiac disease,Eosinophil counts,Diastolic blood pressure,Systolic blood pressure,Esophageal cancer,Type 1 diabetes autoantibodies,Blood pressure,Coronary heart disease,LDL cholesterol,Cholesterol, total,Retinal vascular caliber,Celiac disease or Rheumatoid arthritis,Drinking behavior,Triglycerides,Intracranial aneurysm,Mean platelet volume,Hypothyroidism,Vitiligo,Peripheral arter…	1	1	0.6958	0	0.485	0	8.52e-06	5.15e-10	0.363302	3.11e-24	3.18e-17	0.000315662	0.00932238	0.00359393	1.07e-16	2.32e-09	5.72e-14	0.266217	0.00941986	0.0063694
12:112591686_G_A	rs17630235	12	112591686	G	A	HDL	0.0213	0.5778	37.04	TRAFD1	-278	Type 1 diabetes,Biomedical quantitative traits,Esophageal cancer,Hematological parameters,HDL cholesterol,Metabolite levels,Gamma glutamyl transpeptidase,Coronary heart disease,Drinking behavior,Alcohol consumption,Oral cavity and pharyngeal cancer,Blood pressure,Triglycerides,Intracranial aneurysm,Mean platelet volume,Stroke (ischemic),Renal function-related traits (BUN),Renal function-related t…	1	1	1	0	0.8439	0	4.85e-07	1.01e-08	0.42026	1.4e-16	3.31e-13	0.000214579	0.0607927	0.048771	1.25e-16	7.8e-12	1.16e-09	0.303694	0.0133792	0.00868309
12:123171218_A_G	rs2454722	12	123171218	A	G	HDL	0.0351	0.1451	63.64	HCAR2	14620	Multiple sclerosis,Parkinson_s disease,Platelet count,Adiponectin levels,Schizophrenia,Type 2 diabetes,IgG glycosylation,Neuroticism,Hip circumference,Body mass index,Age-related disease endophenotypes,Age-related diseases, mortality and associated endophenotypes,Hip circumference adjusted for BMI	1	0	1	1	0.6887	0	0.250144	0.877435	0.931133	0.923728	0.214761	0.07089	0.29251	0.1192	0.000132254	0.0582759	1.5e-15	0.0166468	0.258543	0.00902909
12:123775127_G_A	rs10773003	12	123775127	G	A	HDL	0.0431	0.08839	59.24	SBNO1	0	Multiple sclerosis,HDL cholesterol,Parkinson_s disease,Platelet count,Adiponectin levels,Head circumference (infant),Schizophrenia,Type 2 diabetes,IgG glycosylation,Height,Late-onset Alzheimer_s disease,Educational attainment (years of education),Educational attainment (college completion),Allergy,Pubertal anthropometrics,Educational attainment,Hip circumference adjusted for BMI	0.53	0	0.1274	0	1	1	0.195625	0.231517	0.056811	0.000544158	0.326401	0.0362327	0.531971	0.308432	1.99e-10	0.000526955	1.4e-14	0.00369039	0.001784	0.956237
12:124449223_C_A	rs7973683	12	124449223	C	A	HDL	0.0286	0.3615	63.11	CCDC92	0	HDL cholesterol,Triglycerides,Adiponectin levels,Adverse response to chemotherapy (neutropenia_leucopenia) (all antimetabolite drugs),Response to fenofibrate (adiponectin levels),Osteoarthritis (hip),Visceral adipose tissue_subcutaneous adipose tissue ratio,Visceral adipose tissue adjusted for BMI,Clubfoot,IgG glycosylation,Late-onset Alzheimer_s disease,Optic cup area,Waist-hip ratio,Waist circu…	0.42	0	0.2254	0	1	1	0.000391937	0.0190674	0.660376	0.0789753	0.0230004	0.0615781	0.0234106	6.02e-13	0.000399308	1.25e-05	1.95e-15	0.0058721	0.00264508	0.717441
12:125259888_A_G	rs838876	12	125259888	A	G	HDL	0.0493	0.3259	159.8	SCARB1	2284	HDL cholesterol,Renal cell carcinoma,Vitamin E levels,Adverse response to chemotherapy (neutropenia_leucopenia) (all antimetabolite drugs),Cocaine dependence,Cognitive performance,Lipoprotein-associated phospholipase A2 activity and mass,Bipolar disorder (body mass index interaction),Metabolite levels (lipoprotein measures),Response to cyclophosphamide in systemic lupus erythematosus with lupus n…	1	1	1	1	1	1	0.195625	0.00777864	0.487404	0.436141	0.334857	0.394172	0.444447	0.159901	1.4e-06	0.475051	1.25e-36	0.780574	0.582069	0.333997
12:20463526_A_G	rs11045163	12	20463526	A	G	HDL	0.0217	0.4063	38.44	PDE3A	58651	Male infertility,Aortic root size,HDL cholesterol,Adiponectin levels,Response to TNF-alpha inhibitors in rheumatoid arthritis,Ossification of the posterior longitudinal ligament of the spine,Response to platinum-based chemotherapy (carboplatin),Systolic blood pressure (alcohol consumption interaction),QT interval,Height,Response to amphetamines,Resting heart rate,Diastolic blood pressure,Schizoph…	<0.01	0	0.5978	0	1	0	0.000706365	0.5926	0.0324793	0.0021422	0.156876	0.989034	0.00766076	0.00433166	0.578515	0.13715	5.65e-10	0.000157015	0.00443088	0.0100929
12:57844049_C_T	rs3741414	12	57844049	C	T	HDL	0.0296	0.1913	54.76	INHBC	0	Rheumatoid arthritis,Multiple sclerosis,Pulmonary function,Abdominal aortic aneurysm,IgE levels,HDL cholesterol,Triglycerides,Urate levels,Celiac disease or Rheumatoid arthritis,Migraine,Schizophrenia,Sensory disturbances after bilateral sagittal split ramus osteotomy,Pulmonary function (smoking interaction),Eosinophilic esophagitis (pediatric),Migraine without aura,Migraine - clinic-based,Allerg…	1	1	1	1	1	1	0.000598193	0.318574	0.407134	0.394094	0.432429	0.0936162	0.158019	7e-13	0.0455003	0.000217584	1.36e-13	0.876916	0.448134	0.208878
14:105277209_G_A	rs4983559	14	105277209	G	A	HDL	0.0197	0.3773	29.95	ZBTB42	-6161	Rheumatoid arthritis,HDL cholesterol,IgG glycosylation,Mean platelet volume,Systemic lupus erythematosus,Endometrial cancer,Endometrial endometrioid carcinoma,3-hydroxy-1-methylpropylmercapturic acid levels in smokers,Gut microbiome composition (summer and winter)	1	1	1	0	0.0097	0	0.0100021	0.170287	0.0408769	0.120009	0.132434	0.830037	0.693494	0.977206	0.00537288	0.493842	4.44e-08	0.727135	0.115451	0.000197936
15:42683787_G_A	rs2412710	15	42683787	G	A	HDL	0.084	0.97757	36.52	CAPN3	0	Protein quantitative trait loci,Triglycerides,Chagas cardiomyopathy in Tripanosoma cruzi seropositivity,QRS duration in Tripanosoma cruzi seropositivity,Glucose homeostasis traits,3-hydroxypropylmercapturic acid levels in smokers,MGMT methylation in smokers,Fibrinogen levels	1	1	1	1	1	1	NA	0.444647	0.0114929	0.0417722	0.410847	0.241835	0.182422	7.16e-14	0.409272	0.871178	1.51e-09	0.19814	0.135909	0.790097
15:44211273_T_C	rs492571	15	44211273	T	C	HDL	0.0663	0.95778	54.27	FRMD5	0	Triglycerides,Serum albumin level,Tumor biomarkers,Schizophrenia	1	1	1	1	1	1	0.00118034	0.845203	0.247579	0.190735	0.61286	0.639199	0.909326	1.09e-19	0.67822	0.733701	1.75e-13	0.958208	0.908482	0.874455
15:58678512_C_T	rs10468017	15	58678512	C	T	HDL	0.1179	0.2757	962.63	LIPC	45661	HDL cholesterol,Triglycerides,Amyotrophic lateral sclerosis,Metabolite levels,Cholesterol, total,Hypertension,Cardiovascular disease risk factors,Asperger disorder,Metabolic syndrome (bivariate traits),Age-related macular degeneration,Lipid metabolism phenotypes,Phospholipid levels (plasma),Metabolic syndrome,Lipid traits,Barrett_s esophagus,Digestive system disease (Barrett_s esophagus and esoph…	1	1	1	1	1	1	0.457568	0.150134	0.62637	0.467783	0.511233	0.113089	0.317311	2.53e-22	1.11e-53	0.633939	2.38e-211	0.871511	0.21287	0.0401242
15:63396867_A_G	rs2652834	15	63396867	A	G	HDL	0.0285	0.7652	43.93	LACTB	17130	Mean platelet volume,HDL cholesterol,Metabolic traits,Sleep depth,Heart failure,Orofacial clefts,QRS duration in Tripanosoma cruzi seropositivity,Platelet count,Obesity-related traits,Schizophrenia,Parkinson_s disease (familial, age at onset),Social communication problems,Blood metabolite levels,Response to paliperidone in schizophrenia (PANSS score),Myopia	1	1	1	1	1	0	0.626131	0.599611	0.703239	0.00262405	0.000234731	0.0120934	0.728547	4.08e-09	0.593803	0.679575	3.4e-11	0.993884	0.48888	0.0439528
16:53809247_G_A	rs1121980	16	53809247	G	A	HDL	0.0196	0.5528	33.23	FTO	0	Obesity-related traits,Type 2 diabetes,Body mass index,Obesity (early onset extreme),Biomedical quantitative traits,Obesity (extreme),Waist circumference,Body mass in chronic obstructive pulmonary disease,Menarche (age at onset),Obesity,Adiposity,Body mass index (interaction),Metabolic syndrome,Sex hormone-binding globulin levels,Height adjusted BMI,Allergic rhinitis,Dietary macronutrient intake,…	1	1	1	0	1	0	2.98e-143	0.00870866	1.8e-05	0.692726	0.428088	0.135981	0.00335344	4.92e-07	0.148614	0.978438	8.18e-09	0.2894	0.0116202	0.0270791
16:56985139_A_G	rs9989419	16	56985139	A	G	HDL	0.1473	0.595	1674.17	HERPUD1	-7346	Waist circumference and related phenotypes,Triglycerides,HDL cholesterol,Biochemical measures,Cardiovascular disease risk factors,Lipoprotein-associated phospholipase A2 activity and mass,LDL cholesterol,Cholesterol, total,Metabolic syndrome,Metabolic syndrome (bivariate traits),HDL Cholesterol - Triglycerides (HDLC-TG),Age-related macular degeneration,Lipid metabolism phenotypes,Sleep duration,L…	1	1	1	0	1	0	0.855725	0.356232	0.400583	0.880373	0.773505	0.612987	0.317311	3.84e-12	6.6e-18	1.22e-12	0	0.306531	0.268425	0.872972
16:67207933_C_T	rs2233455	16	67207933	C	T	HDL	0.0567	0.06464	73.8	NOL3	0	Waist circumference adjusted for body mass index,Obesity-related traits,HDL cholesterol	1	1	0.5978	0	<0.0097	0	0.793094	0.396461	0.780191	0.171867	0.200485	0.419034	0.0112218	0.141901	0.0540456	0.735342	8.63e-18	0.668422	0.00889594	7.11e-06
16:67928042_G_A	rs16942887	16	67928042	G	A	HDL	0.0831	0.1332	265.5	PSKH1	0	HDL cholesterol,Magnesium levels,Metabolic traits,Metabolic syndrome,Blood metabolite ratios,Schizophrenia,C-reactive protein levels or HDL-cholesterol levels (pleiotropy),Obesity-related traits,Body mass index,Glomerular filtration rate (creatinine),Blood metabolite levels,Crohn_s disease	1	1	0.1078	0	<0.0097	0	0.0284164	0.323976	0.483284	0.0262292	0.153896	0.997733	0.295813	0.0214482	2.5e-09	0.838585	1.09e-59	0.315821	0.00225489	9.71e-06
16:68428326_A_G	rs8050499	16	68428326	A	G	HDL	0.044	0.1979	48.78	SMPD3	0	Colorectal cancer,HDL cholesterol,Magnesium levels,Response to antipsychotic treatment in schizophrenia (reasoning),Ulcerative colitis,HIV-1 viral setpoint,Metabolic traits,Blood metabolite ratios,Schizophrenia,Asymmetrical dimethylarginine levels,Late-onset Alzheimer_s disease,Systemic lupus erythematosus,C-reactive protein levels or HDL-cholesterol levels (pleiotropy),Body mass index,Cutaneous …	1	1	1	1	0.0679	0	0.0577015	0.569557	0.0571138	0.278377	0.399847	0.983478	0.953832	0.00986159	0.428918	0.28968	2.87e-12	0.999255	0.129147	0.00054841
16:81534790_T_C	rs2925979	16	81534790	T	C	HDL	0.0351	0.7045	89.99	CMIP	0	Protein quantitative trait loci,Attention deficit hyperactivity disorder and conduct disorder,Carotenoid and tocopherol levels,HDL cholesterol,Type 2 diabetes,Adiponectin levels,Breast cancer (menopausal hormone therapy interaction),Adverse response to chemotherapy (neutropenia_leucopenia) (carboplatin),Menarche (age at onset),IgG glycosylation,Metabolite levels (small molecules and protein measu…	0.03	0	<0.0098	0	1	1	0.71613	0.112141	0.0165273	0.00314513	0.0182962	0.293827	1.08e-07	1.24e-08	0.100792	0.43834	2.39e-21	0.000302423	1.89e-05	0.73005
17:37821435_G_T	rs931992	17	37821435	G	T	HDL	0.034	0.6755	89.2	TCAP	162	Asthma,Crohn_s disease,Type 1 diabetes,Hematological parameters,Type 1 diabetes autoantibodies,White blood cell count,HDL cholesterol,Primary biliary cirrhosis,Ulcerative colitis,White blood cell types,Systemic lupus erythematosus and Systemic sclerosis,Neutrophil count,Rheumatoid arthritis,C-reactive protein and white blood cell count,Multiple myeloma (hyperdiploidy),Cervical cancer,Self-reporte…	NA	NA	<0.0098	0	1	1	NA	NA	NA	NA	NA	NA	NA	NA	NA	NA	NA	NA	2.6e-08	0.0192931
17:66882466_T_G	rs4148005	17	66882466	T	G	HDL	0.0283	0.7005	61.8	ABCA8	0	HDL cholesterol,PR interval in Tripanosoma cruzi seropositivity,Alzheimer disease and age of onset,Late-onset Alzheimer_s disease,Cholesterol, total,LDL cholesterol,3-hydroxy-1-methylpropylmercapturic acid levels in smokers,MGMT methylation in smokers	1	0	1	1	1	1	0.504985	0.00389876	0.194113	0.350601	0.608808	0.763554	0.509254	0.0593335	0.429835	0.000119986	3.81e-15	0.0588149	0.124322	0.377362
17:76388202_A_G	rs4969178	17	76388202	A	G	HDL	0.0263	0.6266	56.46	PGS1	0	HDL cholesterol,Triglycerides,Periodontitis (CDC_AAP),Periodontitis (Mean PAL),Behavioural disinhibition (generation interaction),Blood trace element (Se levels),IgG glycosylation,Late-onset Alzheimer_s disease,Obesity-related traits,Thiazide-induced adverse metabolic effects in hypertensive patients,Psychosis and Alzheimer_s disease,Dupuytren_s disease,Ulcerative colitis,Lung cancer,Anxiety and …	1	1	1	1	1	0	0.605764	0.589272	0.590258	0.686698	0.946909	0.398963	0.182422	2.65e-07	6.33e-05	0.0029493	5.72e-14	0.215486	0.668525	0.0305606
18:47167214_T_C	rs4939883	18	47167214	T	C	HDL	0.0799	0.8193	315.26	LIPG	-47936	HDL cholesterol,Cholesterol, total,Lipid metabolism phenotypes,Heschl_s gyrus morphology,Height,Testicular germ cell tumor,Metabolite levels (lipoprotein measures),C-reactive protein levels or HDL-cholesterol levels (pleiotropy),Parental longevity (combined parental age at death),Response to selective serotonin reuptake inhibitors in depression,Myopia,Obesity-related traits,3-hydroxypropylmercapt…	1	1	1	1	1	1	0.409372	0.0411559	0.177209	0.101216	0.694044	0.293194	0.461218	0.226547	1.61e-33	1.1e-05	1.56e-70	0.544635	0.462104	0.99935
18:57829135_T_C	rs6567160	18	57829135	T	C	HDL	0.0257	0.7691	39.29	U6	-143172	Waist circumference and related phenotypes,Body mass index,Waist circumference,Obesity-related traits,HDL cholesterol,Metabolic syndrome,Tuberculosis,Response to bleomycin (chromatid breaks),Body mass index (interaction),Antipsychotic drug-induced weight gain,Fat body mass,Obesity (early onset extreme),Obesity,Chronic lymphocytic leukemia,Height,Body fat percentage,Alzheimer disease and age of on…	0.03	0	NA	NA	0.0776	0	8.22e-54	4.55e-08	0.000150967	0.23012	0.0699203	0.0334083	0.444447	0.00344456	0.100412	0.909526	3.65e-10	0.000153323	NA	0.000706285
19:11347493_T_C	rs737337	19	11347493	T	C	HDL	0.0565	0.9314	85.79	DOCK6	0	LDL cholesterol,Cholesterol, total,Multiple sclerosis (severity),Myocardial infarction (early onset),Metabolite levels,Carotid intima media thickness,Cardiovascular disease risk factors,Lipoprotein-associated phospholipase A2 activity and mass,HDL cholesterol,Coronary heart disease,Lipid metabolism phenotypes,Abdominal aortic aneurysm,Coronary artery disease or ischemic stroke,Coronary artery dis…	1	1	1	1	1	1	0.681282	0.144693	0.799197	0.158687	0.102555	0.239944	0.441756	0.0697456	2.1e-05	0.282036	2e-20	0.349597	0.520282	0.582866
19:33899065_G_A	rs731839	19	33899065	G	A	HDL	0.022	0.6583	35.35	PEPD	0	Colorectal cancer,Body mass index,Response to antipsychotic treatment in schizophrenia (working memory),Type 2 diabetes,Adiponectin levels,Bone properties (heel),Inflammatory bowel disease (early onset),Creatinine levels,Fasting insulin-related traits (interaction with BMI),Visceral adipose tissue adjusted for BMI,Visceral adipose tissue_subcutaneous adipose tissue ratio,HDL cholesterol,Triglycer…	1	1	1	1	1	1	0.0365362	0.0043289	0.192115	0.0814018	0.0379624	0.111491	0.423711	4.9e-10	0.114348	0.65271	2.75e-09	0.984583	0.705372	0.224257
19:45395619_A_G	rs2075650	19	45395619	A	G	HDL	0.0554	0.8734	118	TOMM40	0	C-reactive protein,Alzheimer_s disease (late onset),LDL cholesterol,Alzheimer_s disease,Triglycerides,Personality dimensions,HDL cholesterol,Cholesterol, total,Quantitative traits,Carotid intima media thickness,Cardiovascular disease risk factors,Lipoprotein-associated phospholipase A2 activity and mass,Cognitive decline,Tuberculosis,Cerebrospinal AB1-42 levels,Alzheimer_s disease biomarkers,HDL …	1	1	1	1	1	1	9.85e-09	1.61e-06	1.14e-87	0.552705	0.70641	0.197529	0.0124193	5.69e-19	6.08e-167	1.83e-226	1.73e-27	0.0992806	0.0531415	0.916491
19:52324216_G_A	rs17695224	19	52324216	G	A	HDL	0.029	0.7612	55.29	FPR3	0	Breast cancer,Response to tocilizumab in rheumatoid arthritis,Plasma plasminogen levels,Glaucoma,Leprosy,Bronchodilator response in asthma (inhaled corticosteroid treatment interaction),HDL cholesterol,Bipolar disorder (body mass index interaction),Autism spectrum disorder, attention deficit-hyperactivity disorder, bipolar disorder, major depressive disorder, and schizophrenia (combined),Carotid …	0.17	0	1	1	0.4171	0	0.0072375	0.699121	0.0412965	0.494521	0.342599	0.448057	0.169131	0.0019011	0.000230571	0.0108461	1.04e-13	0.00106537	0.0542486	0.00455426
19:54797848_C_T	rs103294	19	54797848	C	T	HDL	0.0523	0.186	141.29	MIR4752	-11813	Blood metabolite levels,Blood metabolite ratios,Creatine kinase in statin users,Response to platinum-based chemotherapy (carboplatin),Prostate cancer,Blood trace element (Se levels),Obesity-related traits,Post bronchodilator FEV1_FVC ratio,Clozapine-induced agranulocytosis,HDL cholesterol,Schizophrenia,3-hydroxypropylmercapturic acid levels in smokers,Cirrhosis (alcohol related),Skin pigmentation	1	0	1	1	0.1455	0	0.441756	0.492609	0.74822	0.653512	0.876152	0.887176	0.182422	0.617075	3e-12	0.120377	1.39e-32	0.0123107	0.191089	0.00214568
19:8431581_G_A	rs2278236	19	8431581	G	A	HDL	0.0331	0.5435	89.44	ANGPTL4	0	HDL cholesterol,Atopic dermatitis,Sphingolipid levels,Height,Metabolite levels (lipoprotein measures),Triglycerides,Tonsillectomy,Waist circumference adjusted for body mass index,Very long-chain saturated fatty acid levels (fatty acid 20:0),Very long-chain saturated fatty acid levels (fatty acid 22:0),Very long-chain saturated fatty acid levels (fatty acid 24:0)	1	1	1	1	1	1	0.349539	0.0157734	0.531971	0.995784	0.885151	0.822916	0.941541	3.37e-05	0.000304888	0.0778739	3.16e-21	0.389464	0.567458	0.444452
2:165551201_T_C	rs7607980	2	165551201	T	C	HDL	0.0447	0.1491	73.89	COBLL1	0	Type 2 diabetes,HDL cholesterol,Triglycerides,Common traits (Other),Waist-hip ratio,Blood pressure,Heschl_s gyrus morphology,Response to statin therapy,Fasting insulin-related traits (interaction with BMI),Sexual dimorphism in anthropometric traits,Body fat percentage,Waist circumference adjusted for body mass index,Hip circumference,Body mass index,Waist-to-hip ratio adjusted for body mass index…	1	1	1	1	1	0	0.00122051	0.0500423	0.187119	0.0130917	0.0184704	0.250917	1.82e-05	4.49e-13	0.107156	0.245758	8.24e-18	0.175409	0.499972	0.071019
2:211540507_C_A	rs1047891	2	211540507	C	A	HDL	0.0269	0.6979	47.57	CPS1	0	Metabolic traits,Body mass index in asthmatics,Non-small cell lung cancer,Fibrinogen,HDL cholesterol,Metabolite levels,Homocysteine levels,Plasma homocysteine levels (post-methionine load test),Metabolite levels (small molecules and protein measures),Chronic kidney disease,Glomerular filtration rate,Glomerular filtration rate in non diabetics (creatinine),Body mass index,Alzheimer_s disease in AP…	1	1	1	1	1	0	8.98e-05	0.0184699	0.304577	0.178061	0.0499469	0.0738775	0.573775	1	0.250144	0.0599784	5.29e-12	0.130421	0.381868	0.266029
2:21231524_G_A	rs676210	2	21231524	G	A	HDL	0.066	0.2309	272.25	APOB	0	LDL cholesterol,Triglycerides,HDL cholesterol,Cholesterol, total,Metabolic traits,Cardiovascular disease risk factors,Prostate cancer,Hypertriglyceridemia,Erectile dysfunction and prostate cancer treatment,Metabolic syndrome,Binge eating behaviour and bipolar disorder,Lipid metabolism phenotypes,Lipoprotein-associated phospholipase A2 activity and mass,Response to statin therapy,Metabolite levels…	1	1	1	1	1	1	0.2113	0.645139	0.240662	0.724252	0.236974	0.272132	0.804863	8.32e-79	6.74e-27	1.05e-42	3.67e-61	0.270239	0.169744	0.656973
2:227122216_G_T	rs1515110	2	227122216	G	T	HDL	0.0323	0.3813	85.17	LOC646736	-77438	Coronary heart disease,Type 2 diabetes and other traits,HDL cholesterol,Triglycerides,Cerebrospinal P-tau181p levels,Adiposity,Corneal astigmatism,Adiponectin levels,Type 2 diabetes,Fasting insulin-related traits (interaction with BMI),Visceral adipose tissue_subcutaneous adipose tissue ratio,Sexual dimorphism in anthropometric traits,Body fat percentage,Modified Stumvoll Insulin Sensitivity Inde…	1	1	1	0	0.3589	0	1.33e-05	0.000297281	0.127739	0.000830913	0.000202022	0.00790619	1.31e-09	6.49e-15	0.911528	0.0886237	2.74e-20	0.698114	0.0736194	0.0037192
20:43042364_C_T	rs1800961	20	43042364	C	T	HDL	0.127	0.9657	164.56	HNF4A	0	HDL cholesterol,Type 2 diabetes,Cholesterol, total,Conduct disorder (symptom count),Ulcerative colitis,C-reactive protein levels,C-reactive protein,Cognitive performance,Gut microbiota (bacterial taxa),Post bronchodilator FEV1_FVC ratio,Late-onset Alzheimer_s disease,C-reactive protein levels or total cholesterol levels (pleiotropy),C-reactive protein levels or LDL-cholesterol levels (pleiotropy)…	0.64	0	0.1176	0	1	1	0.73615	0.321211	2.43e-11	0.653263	0.141146	0.0146379	1.31e-05	0.856484	7.38e-26	1.03e-10	1.14e-37	0.00526956	0.00237396	0.575493
20:44585420_A_G	rs4465830	20	44585420	A	G	HDL	0.0597	0.7982	184.1	ZNF335	0	Rheumatoid arthritis,HDL cholesterol,Triglycerides,Multiple sclerosis,Lipid metabolism phenotypes,Kawasaki disease,Brain structure,Metabolite levels,IgG glycosylation,Response to amphetamines,Gut microbiota (functional units),Abdominal aortic aneurysm,Metabolite levels (lipoprotein measures),C-reactive protein levels or triglyceride levels (pleiotropy),C-reactive protein levels or HDL-cholesterol…	1	1	1	1	0.6887	0	0.590258	0.0345553	7e-06	0.843361	0.963311	0.834248	0.182422	2.07e-35	0.656721	0.0555061	6.18e-42	0.422022	0.704989	0.00862246
22:21932068_C_T	rs181362	22	21932068	C	T	HDL	0.0379	0.8008	81.43	UBE2L3	0	Attention deficit hyperactivity disorder,HDL cholesterol,Celiac disease or Rheumatoid arthritis,Systemic lupus erythematosus,Hepatitis B,Red blood cell traits,Celiac disease,PR interval in Tripanosoma cruzi seropositivity,Multiple sclerosis,Crohn_s disease,Mean corpuscular volume,Psoriasis vulgaris,Response to selective serotonin reuptake inhibitors in depression,Post bronchodilator FEV1_FVC rati…	1	1	1	1	0.1164	0	4.52e-05	0.665219	0.0498162	0.977307	0.23125	0.0779066	0.697358	0.0204997	1.18e-10	0.0912407	1.82e-19	0.704653	0.156864	0.000787129
3:11400249_C_T	rs2606736	3	11400249	C	T	HDL	0.0246	0.3945	32.73	ATG7	0	Conduct disorder (interaction),Anorexia nervosa,Response to Vitamin E supplementation,Relative hand skill in reading disability,HDL cholesterol,IgG glycosylation,Mortality in sepsis,Loneliness (linear analysis),Positive affect,Optic disc area,Metabolite levels (HVA),Metabolite levels (HVA-5-HIAA Factor score),Height,Longitudinal alcohol consumption	1	1	1	1	0.0097	0	0.0317886	0.0542323	0.0281348	0.00135981	5.11e-06	0.000275112	0.504985	2.51e-06	0.116839	0.982656	1.06e-08	0.978642	0.0915358	0.000177378
3:119560606_T_C	rs6805251	3	119560606	T	C	HDL	0.02	0.3813	32.65	GSK3B	0	Primary biliary cirrhosis,Arthritis (juvenile idiopathic),Vitiligo,Lobular breast cancer (menopausal hormone therapy interaction),Systemic lupus erythematosus,HDL cholesterol,Celiac disease,Economic and political preferences (feminism_equality),Multiple sclerosis,Schizophrenia,HIV-1 susceptibility,Plasma omega-6 polyunsaturated fatty acid levels (arachidonic acid),Carotid plaque burden	1	0	1	0	1	1	0.0570111	0.127189	0.317311	0.838788	0.0766354	0.00536315	0.774368	0.746294	4.29e-07	0.00118177	1.1e-08	0.0750373	0.0552059	0.742082
3:131751775_A_C	rs13076253	3	131751775	A	C	HDL	0.0283	0.8522	34.76	CPNE4	0	Neutrophil count,Amyotrophic lateral sclerosis,HDL cholesterol,LDL cholesterol,Motion sickness,Body mass index,Coronary artery aneurysm in Kawasaki disease,Aggressiveness in attention deficit hyperactivity disorder,3-hydroxy-1-methylpropylmercapturic acid levels in smokers	1	1	1	1	1	0	0.00215365	0.962946	0.423711	0.830529	0.585392	0.712088	0.127556	0.00407444	0.0203409	0.138668	3.73e-09	0.359273	0.897644	0.0247005
3:135932359_C_T	rs687339	3	135932359	C	T	HDL	0.0316	0.2335	56.61	MSL2	-17671	Triglycerides,Anticoagulant levels,Schizophrenia,Fibrinogen,Height,Gestational age at birth (child effect),C-reactive protein levels or triglyceride levels (pleiotropy),C-reactive protein levels or HDL-cholesterol levels (pleiotropy),Waist circumference adjusted for body mass index,Body mass index,HDL cholesterol,Rheumatoid arthritis,Fibrinogen levels	1	1	1	1	1	1	6e-06	0.000702469	0.00236992	0.0357278	0.002197	0.00796421	0.317311	3.46e-13	0.376847	0.0145075	5.32e-14	0.207624	0.0384091	0.253455
3:47061183_G_A	rs2290547	3	47061183	G	A	HDL	0.0297	0.7889	41.69	SETD2	0	HDL cholesterol,Plasma amyloid beta peptide concentrations (ABx-42),Post bronchodilator FEV1_FVC ratio,Colorectal cancer,QT interval,Microalbuminuria,Cerebrospinal fluid biomarker levels,Cerebrospinal AB1-42 levels	0.11	0	0.1274	0	1	0	0.116083	0.0454908	0.0257551	0.965957	0.561706	0.292002	0.567709	0.029123	0.0410967	0.902543	1.07e-10	0.000782881	0.00204718	0.0938904
3:50129399_C_T	rs2013208	3	50129399	C	T	HDL	0.0254	0.5053	49.78	RBM5	0	Crohn_s disease,Keloid,Menarche (age at onset),Primary sclerosing cholangitis,Ulcerative colitis,HDL cholesterol,Age at first birth,Resting heart rate,Educational attainment,Educational attainment (years of education),Educational attainment (college completion),Childhood ear infection,Age at voice drop,Body mass index,Inflammatory bowel disease,Cognitive function	0.52	0	0.882	0	1	1	1.54e-05	0.0100025	0.00125618	0.998726	0.332696	0.150514	0.597103	0.28968	0.0119535	0.895317	1.72e-12	0.00738358	0.00862118	0.413925
3:52532118_A_G	rs13326165	3	52532118	A	G	HDL	0.0289	0.1873	45.17	STAB1	0	Bipolar disorder,Schizophrenia,Waist-hip ratio,Adiponectin levels,Glaucoma (primary open-angle),Bipolar disorder with mood-incongruent psychosis,Schizophrenia, schizoaffective disorder or bipolar disorder,Major mood disorders,Immune reponse to smallpox (secreted IL-2),Osteoarthritis,HDL cholesterol,Waist circumference adjusted for body mass index,Electroencephalogram traits,Height,Autism spectrum…	1	1	1	1	1	1	0.897987	0.196026	0.105178	0.530595	0.529196	0.754881	0.155301	1.06e-06	0.633168	0.36122	1.81e-11	0.7495	0.840975	0.313501
4:26062990_A_G	rs10019888	4	26062990	A	G	HDL	0.027	0.8364	34.45	SMIM20	-131489	Type 1 diabetes,Non-alcoholic fatty liver disease histology (other),HDL cholesterol,Rheumatoid arthritis,Response to radiotherapy in prostate cancer (overall toxicity),Obesity-related traits,Post bronchodilator FEV1,Superior frontal gyrus grey matter volume,Crohn_s disease,Inflammatory bowel disease	1	0	1	1	1	1	0.96202	0.64496	0.553166	0.578538	0.440771	0.655243	0.453255	4.05e-07	0.0117077	0.000272638	4.37e-09	0.111471	0.0855055	0.714801
4:88030261_G_T	rs442177	4	88030261	G	T	HDL	0.0215	0.4472	39.99	AFF1	0	Liver enzyme levels (alanine transaminase),Triglycerides,Systemic lupus erythematosus,Amyotrophic lateral sclerosis,Esophageal adenocarcinoma,Symmetrical dimethylarginine levels,Insulin-related traits,Bulimia nervosa,Alzheimer_s disease (cognitive decline),Platelet count,Eyebrow thickness,Response to radiotherapy in prostate cancer (toxicity, urinary frequency),Response to paliperidone in schizop…	<0.01	0	<0.0098	0	1	1	0.00610783	0.924045	0.141901	0.327922	0.55796	0.926924	0.984043	7.7e-21	1.54e-06	1.73e-05	2.56e-10	4.3e-08	3.16e-08	0.641283
4:89741269_G_A	rs3822072	4	89741269	G	A	HDL	0.0251	0.5119	54.5	FAM13A	0	Chronic obstructive pulmonary disease,Pulmonary function decline,Pulmonary function (smoking interaction),HDL cholesterol,Response to antipsychotic therapy (extrapyramidal side effects),Pulmonary function,Chronic obstructive pulmonary disease (moderate to severe),Interstitial lung disease,Pre bronchodilator FEV1_FVC ratio in never-smokers,Longevity,Hair greying,Trans fatty acid levels,Post bronch…	1	0	0.0392	0	1	1	0.0529309	0.0420219	0.340162	0.0158214	0.0588649	0.516621	0.0619482	8.65e-08	0.504985	0.0455003	1.56e-13	0.0124304	0.000606259	0.173663
5:53298025_G_A	rs6450176	5	53298025	G	A	HDL	0.0254	0.7216	42.42	ARL15	0	HDL cholesterol,Adiponectin levels,Alcohol dependence (age at onset),Rheumatoid arthritis,Migraine,Type 2 diabetes,Night sleep phenotypes,Waist circumference adjusted for body mass index,Glomerular filtration rate (creatinine),Emphysema imaging phenotypes,Monobrow,Lung function (FVC)	0.59	0	0.049	0	1	0	0.00223458	0.00360089	0.378859	0.00010965	0.00349952	0.47421	0.000210656	5e-07	0.232039	0.0132793	7.38e-11	0.00817185	0.000231165	0.0747283
5:55860781_A_G	rs3936511	5	55860781	A	G	HDL	0.0308	0.8311	44.83	MAP3K1	250117	Breast cancer,Triglycerides,Celiac disease or Rheumatoid arthritis,Waist circumference,Homeostasis model assessment of insulin resistance (interaction),Fasting insulin (interaction),Crohn_s disease,Type 2 diabetes,Rheumatoid arthritis,Alzheimer_s disease (cognitive decline),Sexual dimorphism in anthropometric traits,Breast cancer (early onset),Cancer (pleiotropy),Waist-hip ratio,Waist circumferen…	1	1	1	1	1	1	0.198543	0.000466469	0.525237	0.8959	0.493645	0.364422	1.23e-06	2e-16	0.000339237	0.00048339	2.15e-11	0.199332	0.0473041	0.0455503
6:127436064_C_T	rs1936800	6	127436064	C	T	HDL	0.02	0.5277	34.6	AK127472	0	Breast cancer,Iron status biomarkers,Metabolite levels,Waist-hip ratio,Bone mineral density,Intracranial volume,Bone mineral density (paediatric, total body less head),Bone mineral density (paediatric, upper limb),Blood pressure,Crohn_s disease,Bone properties (heel),Renal function-related traits (BUN),HDL cholesterol,Triglycerides,Type 2 diabetes,Height,C-reactive protein levels or HDL-cholester…	0.67	0	1	1	0.0388	0	0.419982	0.31376	0.902046	0.00254816	0.00931254	0.0857506	0.857153	1.14e-07	0.668235	0.0938017	4.04e-09	0.00625372	0.18411	0.000480969
6:139828916_A_G	rs3861397	6	139828916	A	G	HDL	0.024	0.6583	44.44	LOC645434	-33183	HDL cholesterol,Type 2 diabetes,Adiponectin levels,Red blood cell traits,Mean corpuscular hemoglobin,Mean corpuscular volume,Blood trace element (Se levels),IgG glycosylation,Alzheimer disease and age of onset,Triglycerides,Obesity-related traits,Response to simvastatin treatment (PCSK9 protein level change),Post bronchodilator FEV1_FVC ratio,Urate levels in lean individuals,Red blood cell count	1	0	1	1	1	0	0.317311	0.469527	0.296431	0.0166254	0.00695981	0.0676787	0.0278069	1.28e-11	0.0350216	0.0402395	2.62e-11	0.0931956	0.187381	0.269555
6:160929904_A_G	rs9457931	6	160929904	A	G	HDL	0.0552	0.9314	57.18	LPAL2	0	Prostate cancer,Protein quantitative trait loci,Lp (a) levels,Response to hepatitis C treatment,HDL cholesterol,LDL cholesterol,Cholesterol, total,Colorectal cancer,Coronary heart disease,Monocyte early outgrowth colony forming units,Metabolic traits,Response to statins (LDL cholesterol change),Response to statin therapy,Blood metabolite ratios,Plasma plasminogen levels,Lipoprotein-associated pho…	1	1	1	1	1	1	0.0525669	0.152287	0.727971	0.27019	0.798362	0.314172	0.0729564	0.443008	0.422188	0.0428349	3.98e-14	0.491855	0.623414	0.568007
6:31100869_G_A	rs3823417	6	31100869	G	A	HDL	0.0285	0.2322	46.05	PSORS1C1	0	Protein quantitative trait loci,Psoriasis,AIDS progression,Height,Drug-induced liver injury (flucloxacillin),Follicular lymphoma,Drug-induced Stevens-Johnson syndrome or toxic epidermal necrolysis (SJS_TEN),Prostate cancer,Nevirapine-induced rash,Graves_ disease,Stevens-Johnson syndrome and toxic epidermal necrolysis (SJS-TEN),Pulmonary function,Dengue shock syndrome,Triglycerides,Common traits (…	1	1	1	1	1	1	0.445369	0.0974586	0.825264	0.04877	0.0591257	0.220684	0.709727	0.525985	5.48e-06	0.0718606	1.16e-11	0.146733	0.313341	0.377501
6:32363215_T_C	rs1980493	6	32363215	T	C	HDL	0.0318	0.8773	43.89	BTNL2	0	Crohn_s disease,Bone mineral density (spine),Arthritis (juvenile idiopathic),Rheumatoid arthritis,Type 1 diabetes,Celiac disease,Multiple sclerosis,Inflammatory bowel disease,Systemic lupus erythematosus,Ulcerative colitis,Eosinophil counts,Anti-cyclic Citrullinated Peptide Antibody,Schizophrenia,Hematological parameters,Hepatitis B,Hepatitis B vaccine response,Systemic sclerosis,Asthma,Graves_ d…	NA	NA	<0.0098	0	NA	NA	NA	NA	NA	NA	NA	NA	NA	NA	NA	NA	NA	NA	5.07e-06	NA
6:34563164_A_G	rs205262	6	34563164	A	G	HDL	0.0283	0.7335	52.66	C6orf106	0	Height,HDL cholesterol,Cholesterol, total,Body mass index,Coronary heart disease,Alcoholism (alcohol use disorder factor score),Alcoholism (alcohol dependence factor score),Systemic lupus erythematosus,Systemic lupus erythematosus and Systemic sclerosis,Non-small cell lung cancer,Fasting insulin-related traits (interaction with BMI),Chagas cardiomyopathy in Tripanosoma cruzi seropositivity,QRS du…	0.01	0	<0.0098	0	1	0	2.71e-10	0.0015857	0.472566	0.859046	0.398296	0.298545	0.00219497	0.461218	1.36e-05	0.0318457	3.97e-13	5.76e-05	3.72e-07	0.221271
6:35133074_A_G	rs3800406	6	35133074	A	G	HDL	0.035	0.8865	36.41	TCP11	-23887	Height,Coronary heart disease,Alcoholism (alcohol use disorder factor score),Alcoholism (alcohol dependence factor score),Systemic lupus erythematosus,Systemic lupus erythematosus and Systemic sclerosis,Non-small cell lung cancer,Cataracts in type 2 diabetes,Pulmonary function (smoking interaction),Response to antipsychotic treatment,Fasting insulin-related traits (interaction with BMI),Hepatitis…	1	1	0.0196	0	<0.0097	0	0.000263137	0.00765535	0.531971	0.481483	0.456786	0.700859	0.0607927	0.712559	3.26e-13	2.91e-07	1.59e-09	0.260719	0.00021735	1.07e-07
6:43757896_C_A	rs998584	6	43757896	C	A	HDL	0.026	0.4855	46.81	VEGFA	-3673	Type 2 diabetes,Vascular endothelial growth factor levels,Waist-hip ratio,Ulcerative colitis,Age-related macular degeneration,Coronary heart disease,Rheumatoid arthritis,Adiponectin levels,Urate levels,Sexual dimorphism in anthropometric traits,HDL cholesterol,Triglycerides,Chagas cardiomyopathy in Tripanosoma cruzi seropositivity,PR interval in Tripanosoma cruzi seropositivity,Waist-to-hip ratio…	1	1	1	0	0.7081	0	1.19e-06	2.21e-05	0.654609	0.00104746	0.0140141	0.639952	0.000410355	2.4e-15	0.426688	0.900524	7.8e-12	0.943004	0.15409	0.00829013
7:17919258_G_T	rs4142995	7	17919258	G	T	HDL	0.0263	0.6161	50.53	SNX13	0	Fibrinogen,Response to antipsychotic treatment,HDL cholesterol,Late-onset Alzheimer_s disease,Obesity-related traits,Plasma omega-6 polyunsaturated fatty acid levels (gamma-linolenic acid),Ulcerative colitis,Inflammatory bowel disease,Epilepsy and lamotrigine-induced maculopapular eruptions,Severe influenza A (H1N1) infection,Cerebrospinal P-tau181p levels,Fibrinogen levels	0.01	0	<0.0098	0	1	1	0.511663	0.123448	0.0694648	0.977311	0.468128	0.327377	0.957466	0.00978507	3.47e-06	0.0607927	1.18e-12	6.37e-05	1.42e-05	0.996464
7:50305863_T_G	rs4917014	7	50305863	T	G	HDL	0.0222	0.3404	38.03	IKZF1	38513	Crohn_s disease,Malaria,Acute lymphoblastic leukemia (childhood),Hippocampal atrophy,Systemic sclerosis,Blood metabolite ratios,Blood pressure (smoking interaction),Schizophrenia (treatment resistant),Systemic lupus erythematosus,Red blood cell traits,Acute lymphoblastic leukemia (B-cell precursor),HDL cholesterol,Mean corpuscular volume,Fasting glucose-related traits (interaction with BMI),Self-…	1	1	1	0	1	1	0.396168	0.00718843	0.269386	0.385784	0.324989	0.758674	0.069909	0.731706	2.27e-05	0.228154	6.97e-10	0.15738	0.0314461	0.386745
7:6449272_A_G	rs702485	7	6449272	A	G	HDL	0.0243	0.4499	51.08	DAGLB	0	Irritable bowel syndrome,HDL cholesterol,Ejection fraction in Tripanosoma cruzi seropositivity,Asthma,Late-onset Alzheimer_s disease,Body mass index,Alzheimer_s disease (APOE e4 interaction),Inflammatory bowel disease,Ulcerative colitis	1	1	1	1	1	1	0.0129963	0.202772	0.715052	0.37701	0.975533	0.501828	0.142467	0.627784	0.000144696	0.786952	8.87e-13	0.446474	0.991767	0.262957
7:72982874_C_T	rs17145738	7	72982874	C	T	HDL	0.0408	0.1174	59.26	TBL2	401	Triglycerides,Gamma glutamyl transpeptidase,Liver enzyme levels (gamma-glutamyl transferase),HDL cholesterol,Hypertriglyceridemia,Protein C levels,C-reactive protein levels,Caffeine consumption,Lipid metabolism phenotypes,Metabolic syndrome,Urate levels,Immune reponse to smallpox (secreted IL-12p40),Migraine,Metabolite levels (lipoprotein measures),C-reactive protein levels or HDL-cholesterol lev…	1	0	1	0	1	1	0.0582759	0.591329	5.04e-08	0.164323	0.625195	0.365175	0.727971	3.22e-104	0.0134086	0.493842	1.38e-14	0.0121509	0.0367046	0.167078
8:10641965_G_A	rs7014168	8	10641965	G	A	HDL	0.0267	0.7586	42.41	SNORD112	-336	Triglycerides,Carotid intima media thickness,Retinal vascular caliber,Eosinophilic esophagitis,Response to antipsychotic therapy (extrapyramidal side effects),Alzheimer_s disease,Asthma and hay fever,Gut microbiota (beta diversity),Neuroticism,Morning vs. evening chronotype,Subjective well-being,Positive affect,Obesity-related traits,Post bronchodilator FEV1_FVC ratio,Response to chemotherapy in …	1	1	1	1	1	0	0.370928	0.0213749	0.317311	0.0577606	0.146168	0.989798	0.099546	8.79e-12	0.200872	0.13076	7.41e-11	0.204388	0.516525	0.111468
8:116599199_T_G	rs2293889	8	116599199	T	G	HDL	0.0312	0.5871	79.46	TRPS1	0	Attention deficit hyperactivity disorder (time to onset),HDL cholesterol,Cholesterol, total,Major depressive disorder,Response to tocilizumab in rheumatoid arthritis,Eating disorders,IgG glycosylation,cutaneous squamous cell carcinoma,Night sleep phenotypes,Parkinson_s disease (familial, age at onset),Severe influenza A (H1N1) infection	1	1	1	0	<0.0097	0	0.00103348	0.466044	0.33243	0.334634	0.534865	0.905915	0.0136377	0.0682232	0.935377	0.000109542	4.91e-19	0.71678	0.103695	6.03e-06
8:126495818_C_T	rs10808546	8	126495818	C	T	HDL	0.0409	0.4459	144.71	TRIB1	-45174	Triglycerides,Crohn_s disease,LDL cholesterol,Cholesterol, total,Liver enzyme levels (alanine transaminase),Liver enzyme levels (alkaline phosphatase),HDL cholesterol,HDL Cholesterol - Triglycerides (HDLC-TG),Triglycerides-Blood Pressure (TG-BP),Adiponectin levels,Amyotrophic lateral sclerosis or frontotemporal dementia,Lipid metabolism phenotypes,Metabolite levels (Dihydroxy docosatrienoic acid)…	1	1	1	1	1	0	0.0118652	4.21e-05	0.03194	0.159158	0.0658382	0.211753	0.504985	1.7e-119	9.3e-64	1.47e-47	2.49e-33	0.0606583	0.201765	0.157797
8:144303418_G_A	rs10087900	8	144303418	G	A	HDL	0.0231	0.5607	41.17	GPIHBP1	-4374	Attention deficit hyperactivity disorder,Rhegmatogenous retinal detachment,Obesity-related traits	1	1	1	1	1	1	0.524539	0.162751	0.671389	0.731532	0.172759	0.0526162	0.11817	0.022271	0.871178	0.00346591	1.39e-10	0.518843	0.492111	0.767608
8:19824492_T_C	rs13702	8	19824492	T	C	HDL	0.1058	0.3127	775.18	LPL	0	Waist circumference and related phenotypes,Triglycerides,HDL cholesterol,Metabolic traits,Hyperactive-impulsive symptoms,Cardiovascular disease risk factors,Metabolic syndrome,Hypertriglyceridemia,Metabolic syndrome (bivariate traits),HDL Cholesterol - Triglycerides (HDLC-TG),Triglycerides-Blood Pressure (TG-BP),Lipid metabolism phenotypes,Preeclampsia,Amyotrophic lateral sclerosis (age of onset)…	1	1	1	1	1	1	0.859924	1.56e-05	0.245331	0.964152	0.291389	0.182346	0.11817	1.51e-183	0.504985	0.00932238	1.34e-170	0.535168	0.370168	0.887484
8:9184231_G_A	rs4240624	8	9184231	G	A	HDL	0.0818	0.9248	198.91	LOC157273	0	Conduct disorder (interaction),Liver enzyme levels (alkaline phosphatase),HDL cholesterol,LDL cholesterol,Cholesterol, total,HDL Cholesterol - Triglycerides (HDLC-TG),Metabolic syndrome (bivariate traits),C-reactive protein levels,Prion diseases,Acne (severe),Myopia (pathological),Glycemic traits (pregnancy),Fasting insulin-related traits (interaction with BMI),Fasting glucose-related traits (int…	1	1	0.3528	0	0.0485	0	0.528937	0.981947	3.73e-12	0.273467	0.249071	0.398705	0.00996841	1.08e-06	5.11e-39	1.46e-26	3.62e-45	0.360233	0.00685895	0.000578725
9:107664301_C_T	rs1883025	9	107664301	C	T	HDL	0.0698	0.7573	289.83	ABCA1	0	HDL cholesterol,Cholesterol, total,Lipid metabolism phenotypes,Metabolic syndrome,Glaucoma (high intraocular pressure),Glaucoma (primary open-angle),Intraocular pressure,Allergic rhinitis,Myopia (pathological),Periodontitis (Mean PAL),Metabolite levels,Response to cytidine analogues (gemcitabine),Response to bronchodilator in chronic obstructive pulmonary disease (change in FEV1),Metabolite level…	1	1	1	1	1	1	0.0216018	0.0132981	0.516112	0.513676	0.836631	0.973944	0.377586	4.38e-08	1.87e-57	1.73e-11	5.42e-65	0.590787	0.114501	0.0635096
9:15304782_C_A	rs686030	9	15304782	C	A	HDL	0.055	0.8588	125.99	TTC39B	0	HDL cholesterol,Cholesterol, total,Calcium levels,Bipolar disorder,Metabolite levels (Pyroglutamine),Height,Bipolar disorder and schizophrenia,Coenzyme Q10 levels,Metabolite levels (lipoprotein measures),Obesity-related traits,Body mass index,Schizophrenia	1	1	1	1	1	1	0.727212	0.12545	0.201328	0.918017	0.547821	0.334647	0.0321246	1.91e-07	1.53e-11	0.10213	3.09e-29	0.6164	0.433278	0.670029
1:109818530_C_T	rs646776	1	109818530	C	T	LDL	0.1602	0.7876	1325.62	CELSR2	-152	LDL cholesterol,Coronary heart disease,Cholesterol, total,Myocardial infarction (early onset),Metabolite levels,Cardiovascular disease risk factors,Lipoprotein-associated phospholipase A2 activity and mass,Progranulin levels,Lipid metabolism phenotypes,Adverse response to chemotherapy (neutropenia_leucopenia) (carboplatin),Coronary artery disease or ischemic stroke,Coronary artery disease or larg…	1	1	1	1	1	0	0.0789593	9.01e-19	0.0178642	0.71828	0.779191	0.744939	0.0754404	0.395325	1.77e-201	3.06e-290	1.11e-16	0.965301	0.278803	0.0429494
1:150958836_A_G	rs267733	1	150958836	A	G	LDL	0.0331	0.8628	39	ANXA9	0	Melanoma,Prostate cancer,Blood trace element (Cu levels),Fat body mass,LDL cholesterol,Rhegmatogenous retinal detachment,Gut microbiota (functional units),Chronic kidney disease,Glomerular filtration rate in non diabetics (creatinine),Congenital left-sided heart lesions,Migraine,Pericardial adipose tissue adjusted for height and weight,Urate levels,Body mass index,Glomerular filtration rate (crea…	1	0	0.6942	0	1	1	0.981868	0.16445	0.218409	0.94634	0.383478	0.353176	0.0864763	0.602483	2.09e-05	4.23e-10	0.00128191	0.0827907	0.0081478	0.0591734
1:220970028_A_G	rs2642438	1	220970028	A	G	LDL	0.0352	0.7454	70.24		0	LDL cholesterol,Cholesterol, total,F-cell distribution,Monocyte early outgrowth colony forming units,Bipolar disorder,Response to antipsychotic therapy (extrapyramidal side effects),Heart failure,Fat distribution (HIV),C-reactive protein levels or total cholesterol levels (pleiotropy),Waist circumference adjusted for body mass index,Post bronchodilator FEV1_FVC ratio,Obesity-related traits,Breast…	1	1	1	1	1	1	0.161513	0.478986	0.0292163	0.554968	0.343381	0.464354	0.348501	6e-06	2.24e-20	5.25e-17	7.9e-15	0.751927	0.496545	0.175214
1:234849339_G_A	rs2587534	1	234849339	G	A	LDL	0.0391	0.5277	111.67	LOC100506810	10448	Cognitive test performance,LDL cholesterol,Cholesterol, total,Life threatening arrhythmia,HIV-1 control,Immune reponse to smallpox (secreted IL-2),Bipolar disorder,IgG glycosylation,C-reactive protein levels or total cholesterol levels (pleiotropy),C-reactive protein levels or LDL-cholesterol levels (pleiotropy),Parental longevity (combined parental age at death),Night sleep phenotypes,Obesity-re…	1	0	0.078	0	1	1	0.477904	0.0168592	0.00478898	0.174069	0.961645	0.162526	0.769267	0.21408	2.81e-28	4.21e-26	0.00623246	0.0250516	0.00108592	0.129437
1:25768937_A_G	rs10903129	1	25768937	A	G	LDL	0.0328	0.5369	78.59	TMEM57	0	Cholesterol, total,LDL cholesterol,Erythrocyte sedimentation rate,Ankylosing spondylitis,Crohn_s disease,Celiac disease,IgG glycosylation,Psoriasis vulgaris,Nose morphology,Dementia and core Alzheimer_s disease neuropathologic changes,Post bronchodilator FEV1_FVC ratio,Urate levels in obese individuals,Severe influenza A (H1N1) infection,Male-pattern baldness	1	0	1	0	1	1	0.948559	0.384564	0.617075	0.0323309	0.00363285	0.0363119	0.978726	0.0153404	1.17e-16	7.66e-19	0.791236	0.0744747	0.032765	0.640399
1:27138393_C_T	rs12748152	1	27138393	C	T	LDL	0.0499	0.07124	57.16	BC016143	7142	Amyotrophic lateral sclerosis (sporadic),HDL cholesterol,LDL cholesterol,Triglycerides,Height,C-reactive protein levels or HDL-cholesterol levels (pleiotropy),Obesity-related traits,Glucose homeostasis traits,White matter hyperintensities in ischemic stroke	1	0	1	0	1	1	0.184418	0.46117	0.0153177	0.0112635	0.0279661	0.109002	0.161513	2.88e-10	3.51e-07	4.01e-14	3.31e-16	0.0184751	0.0557988	0.296322
1:55505647_G_T	rs11591147	1	55505647	G	T	LDL	0.497	0.98285	762.37	PCSK9	0	LDL cholesterol,Myocardial infarction (early onset),Cholesterol, total,Coronary heart disease,Response to statins (LDL cholesterol change),Wilms tumor,Allergic rhinitis,Non-substance related behavioral disinhibition,Metabolite levels,Adult asthma,Metabolite levels (lipoprotein measures),Angiotensin-converting enzyme inhibitor intolerance,HDL cholesterol,Age-related cataracts (age at onset),Corona…	1	1	1	1	1	0	NA	7.47e-06	NA	0.457712	0.926154	0.493757	0.771927	0.713721	4.25e-83	8.18e-168	0.0244489	0.646552	0.73138	0.731155
1:56240278_C_T	rs12066643	1	56240278	C	T	LDL	0.0389	0.8813	36.94	AK127270	-39603	Lipid metabolism phenotypes,Inflammatory biomarkers,Adverse response to chemotherapy in breast cancer (alopecia) (docetaxel),Airflow obstruction,Metabolite levels,Paclitaxel-induced neuropathy,HDL cholesterol,Age-related cataracts (age at onset),Methadone dose in opioid dependence	1	0	1	1	0.5159	0	0.28454	0.155525	0.446336	0.320656	0.150793	0.245094	0.66372	0.190079	2.38e-05	1.22e-09	0.406251	0.0887376	0.518292	0.007989
1:63094207_A_G	rs11485618	1	63094207	A	G	LDL	0.05	0.6913	164.37	DOCK7	0	Triglycerides,Blood pressure,Cholesterol, total,LDL cholesterol,Body mass index,Weight,Lipid metabolism phenotypes,Lipid traits,Brain imaging,Metabolite levels,Response to cyclophosphamide in systemic lupus erythematosus with lupus nephritis,Pneumococcal bacteremia,Very long-chain saturated fatty acid levels (fatty acid 20:0),Metabolite levels (lipid measures),Calcium levels,Crohn_s disease,Blood…	1	1	1	1	1	1	0.396168	0.173674	0.975825	0.807352	0.684707	0.451174	0.909766	1.88e-77	5.51e-89	1.26e-37	3.09e-05	0.576273	0.54211	0.997329
1:92993547_A_C	rs4970712	1	92993547	A	C	LDL	0.0339	0.8061	59.36	EVI5	0	Multiple sclerosis,Cholesterol, total,Height,Bipolar disorder and schizophrenia,Epstein Barr virus nuclear antigen 1 IgG levels or multiple sclerosis,Systemic lupus erythematosus,Trans fatty acid levels,Obesity-related traits,LDL cholesterol,Crohn_s disease,Inflammatory bowel disease	0.5293	0	1	1	NA	NA	0.00918037	0.0275487	0.0283573	0.233791	0.571927	0.0768827	0.973409	0.0335866	4.81e-16	1.31e-14	0.353111	0.00699445	0.793448	NA
10:113944271_A_G	rs2419604	10	113944271	A	G	LDL	0.0302	0.3179	57	GPAM	-734	LDL cholesterol,Cholesterol, total,Colorectal cancer,Migraine,Multiple sclerosis,HDL cholesterol,3-hydroxypropylmercapturic acid levels in smokers,3-hydroxy-1-methylpropylmercapturic acid levels in smokers	1	0	0.624	0	1	1	0.0118981	0.323046	0.393692	0.436013	0.28274	0.530635	0.133614	5.43e-09	1.01e-15	4.35e-14	7.66e-19	0.016777	0.0089549	0.973118
11:126241979_G_A	rs10893499	11	126241979	G	A	LDL	0.0521	0.1438	96.63	ST3GAL4	0	Attention deficit hyperactivity disorder and conduct disorder,Liver enzyme levels (alkaline phosphatase),LDL cholesterol,Cholesterol, total,Hair color,Coronary heart disease,Heart failure,Breast size,Menarche (age at onset),Primary tooth development (time to first tooth eruption),Alzheimer_s disease (late onset),Alzheimer disease and age of onset,C-reactive protein levels or total cholesterol lev…	1	1	1	1	0.0077	0	0.0830364	0.00589412	0.0284164	0.660009	0.678163	0.292838	0.158808	4.44e-05	1.27e-12	8.35e-23	0.00179353	0.415696	0.299227	0.000163281
11:18656271_C_T	rs10832962	11	18656271	C	T	LDL	0.032	0.719	64	SPTY2D1	-251	Cholesterol, total,Amyloid A serum levels,Ovarian reserve,Metabolic traits,Blood metabolite ratios,Adverse response to chemotherapy (neutropenia_leucopenia) (cisplatin),Pancreatic cancer,Amyotrophic lateral sclerosis (sporadic),IgG glycosylation,Bipolar disorder and schizophrenia,Myopia,Lewy body disease,Diabetic kidney disease,Blood metabolite levels,Cerebrospinal fluid biomarker levels	1	1	1	1	1	1	0.668235	0.0739929	0.176339	0.33457	0.224921	0.400354	0.189351	0.00321969	6.64e-16	1.24e-15	0.257811	0.980986	0.554604	0.320082
11:61609750_C_T	rs174583	11	61609750	C	T	LDL	0.0522	0.6253	188.7	FADS2	0	Metabolite levels,Cholesterol, total,LDL cholesterol,HDL cholesterol,Triglycerides,Liver enzyme levels (alkaline phosphatase),Resting heart rate,Metabolic syndrome,Metabolic traits,Lipid metabolism phenotypes,Sphingolipid levels,Phospholipid levels (plasma),Estradiol levels,Blood metabolite ratios,Laryngeal squamous cell carcinoma,Chronic obstructive pulmonary disease-related biomarkers,Fasting g…	1	1	1	1	1	0	0.275313	0.0394199	0.0119132	0.0129179	0.780511	0.0372366	0.00766076	7.98e-37	4.22e-39	6.11e-43	2.02e-28	0.313998	0.18275	0.76407
12:111884608_T_C	rs3184504	12	111884608	T	C	LDL	0.0268	0.5343	49.74	SH2B3	0	Celiac disease,Eosinophil counts,Diastolic blood pressure,Systolic blood pressure,Type 1 diabetes,Esophageal cancer,Type 1 diabetes autoantibodies,Blood pressure,HDL cholesterol,Gamma glutamyl transpeptidase,Coronary heart disease,LDL cholesterol,Cholesterol, total,Retinal vascular caliber,Celiac disease or Rheumatoid arthritis,Drinking behavior,Alcohol consumption,Triglycerides,Intracranial aneu…	1	1	0.6708	0	0.4235	0	7.33e-06	1.03e-09	0.273412	3.3e-24	1.88e-17	0.000247052	0.00932238	0.00467563	8.36e-18	1.76e-12	7.68e-13	0.257354	0.00871607	0.00634795
12:112591686_G_A	rs17630235	12	112591686	G	A	LDL	0.026	0.5778	46.81	TRAFD1	-278	Type 1 diabetes,Biomedical quantitative traits,Esophageal cancer,Hematological parameters,HDL cholesterol,Metabolite levels,Gamma glutamyl transpeptidase,Coronary heart disease,Drinking behavior,Alcohol consumption,Oral cavity and pharyngeal cancer,Blood pressure,Triglycerides,Intracranial aneurysm,Mean platelet volume,Stroke (ischemic),Renal function-related traits (BUN),Renal function-related t…	1	1	1	0	0.5775	0	4.85e-07	1.01e-08	0.42026	1.4e-16	3.31e-13	0.000214579	0.0607927	0.048771	1.25e-16	7.8e-12	1.16e-09	0.303694	0.0133792	0.00868309
12:121416650_A_C	rs1169288	12	121416650	A	C	LDL	0.0375	0.3338	87.89	HNF1A	0	C-reactive protein,Liver enzyme levels,Metabolic traits,LDL cholesterol,Coronary heart disease,Quantitative traits,Gamma glutamyl transpeptidase,Cardiovascular disease risk factors,Liver enzyme levels (gamma-glutamyl transferase),Gamma gluatamyl transferase levels,Cholesterol, total,N-glycan levels,C-reactive protein levels,Type 2 diabetes,Longevity,Chronic obstructive pulmonary disease-related b…	1	1	1	1	1	1	0.396168	1.98e-06	1.48e-108	0.0215956	0.0288402	0.476449	0.0335866	0.487404	3.53e-16	6.92e-21	0.00947026	0.637419	0.480876	0.499907
13:32953388_T_C	rs4942486	13	32953388	T	C	LDL	0.0243	0.4617	43.13	BRCA2	0	Lung cancer,Blood pressure (smoking interaction),Height,Breast cancer,LDL cholesterol,IgG glycosylation,Asthma,Cancer,Cancer (pleiotropy),Breast cancer (estrogen-receptor negative),Body mass index,Total ventricular volume (Alzheimer_s disease interaction)	1	1	1	1	1	1	0.401632	0.0206143	0.922906	0.395275	0.116348	0.0707365	0.133614	0.0314356	6.66e-08	5.11e-11	6.33e-05	0.392063	0.348086	0.827672
14:24883887_G_A	rs8017377	14	24883887	G	A	LDL	0.0303	0.4591	63.58	NYNRIN	0	LDL cholesterol,Vitiligo,Height,Smooth-surface caries,IgG glycosylation,Post bronchodilator FEV1_FVC ratio,Attention deficit hyperactivity disorder symptom score,3-hydroxypropylmercapturic acid levels in smokers,Systolic blood pressure (cigarette smoking interaction),Hippocampal volume,Parent of origin effect on language impairment (paternal),Suicide behavior	1	1	1	1	1	1	1	0.459566	0.0663842	0.190998	0.294198	0.95561	0.0455003	0.109599	1.17e-11	1.54e-15	0.304054	0.492573	0.290797	0.474351
16:56989590_C_T	rs247616	16	56989590	C	T	LDL	0.0547	0.7071	177.99	CETP	6243	Waist circumference and related phenotypes,Triglycerides,HDL cholesterol,Biochemical measures,Cardiovascular disease risk factors,Lipoprotein-associated phospholipase A2 activity and mass,LDL cholesterol,Cholesterol, total,Metabolic syndrome,Metabolic syndrome (bivariate traits),HDL Cholesterol - Triglycerides (HDLC-TG),Age-related macular degeneration,Lipid metabolism phenotypes,Sleep duration,L…	1	1	1	1	1	1	0.841481	0.00235845	0.0624603	0.544595	0.840911	0.52597	0.731034	2.36e-26	1.02e-35	1.33e-40	0	0.31277	0.56919	0.434383
16:72108093_G_A	rs2000999	16	72108093	G	A	LDL	0.065	0.1847	199.67	HPR	0	Attention deficit hyperactivity disorder and conduct disorder,Liver enzyme levels (alkaline phosphatase),LDL cholesterol,Cholesterol, total,Metabolite levels,Haptoglobin levels,Prostate cancer,Malaria,Response to anti-TNF therapy in rheumatoid arthritis,Metabolite levels (small molecules and protein measures),Body mass index (change over time) in cancer,Body mass index (change over time) in cance…	1	1	1	1	0.6237	1	0.0178642	0.000715409	0.694759	0.869596	0.796417	0.441531	0.953832	1.06e-05	1.13e-44	2.47e-45	0.59273	0.163664	0.826927	0.00536925
16:72800567_A_G	rs8044476	16	72800567	A	G	LDL	0.0309	0.1293	33.99	AK021563	0	Kawasaki disease,Atrial fibrillation,Hypospadias,Stroke (ischemic),Metabolite levels,LDL cholesterol,Ischemic stroke (cardioembolic),Glucocorticoid-induced osteonecrosis,Schizophrenia,Age-related diseases and mortality,Age-related diseases, mortality and associated endophenotypes	1	1	1	1	1	1	0.0926041	0.987499	0.628992	0.60297	0.302783	0.18444	0.193601	0.0641604	5.11e-10	5.54e-09	0.317311	0.722006	0.335366	0.0183239
17:45438952_C_T	rs6504872	17	45438952	C	T	LDL	0.0274	0.4723	54.84	EFCAB13	0	Blood pressure,Systolic blood pressure,LDL cholesterol,Cholesterol, total,QRS duration,Ankylosing spondylitis,Multiple sclerosis,Multiple sclerosis or amyotrophic lateral sclerosis,Antineutrophil cytoplasmic antibody-associated vasculitis,Alzheimer_s disease (cognitive decline),IgG glycosylation,QRS complex (Cornell),Very long-chain saturated fatty acid levels (fatty acid 20:0),Erythema nodosum i…	1	1	1	0	1	0	0.00299996	0.10348	0.686782	0.965996	0.617685	0.290405	0.846698	0.000118851	9.14e-13	1.31e-13	1.54e-05	0.263951	0.100517	0.475003
17:64210580_A_C	rs1801689	17	64210580	A	C	LDL	0.1028	0.03694	54.7	APOH	0	Heschl_s gyrus morphology,Post-traumatic stress disorder (asjusted for relatedness),Coronary artery calcification,Blood pressure measurement (high sodium and potassium intervention),Weight,LDL cholesterol,QRS duration,QRS complex (Sokolow-Lyon),QRS complex (12-leadsum),Presence of antiphospholipid antibodies,Chin dimples,Possible neuropathic pain in post total joint replacement surgery for osteoa…	1	1	1	1	0.4928	0	0.656721	0.23809	0.13902	NA	NA	NA	0.406432	0.0678868	1.01e-06	1.41e-13	0.00924278	0.35149	0.569194	0.0071354
17:67150176_T_C	rs2886232	17	67150176	T	C	LDL	0.0451	0.1201	49.66	ABCA10	0	HDL cholesterol,Alzheimer disease and age of onset,Late-onset Alzheimer_s disease,Cholesterol, total,LDL cholesterol,MGMT methylation in smokers	1	1	1	1	0.0077	0	0.172132	0.558017	0.740963	0.294932	0.830447	0.429061	0.17383	0.691698	7.73e-09	1.83e-12	0.223731	0.524487	0.394672	0.000270112
17:7091650_T_C	rs314253	17	7091650	T	C	LDL	0.0242	0.6649	40.56	DLG4	1558	Protein quantitative trait loci,Testosterone levels,Liver enzyme levels (alkaline phosphatase),IgA nephropathy,Metabolite levels,Adiponectin levels,Non-albumin protein levels,Sex hormone-binding globulin levels,Esophageal squamous cell carcinoma,Type 2 diabetes,Hormone measurements,Basal cell carcinoma,IgM levels,Birth weight,Economic and political preferences (time),IgA levels,Androgen levels,LD…	1	1	1	1	1	1	0.617075	0.208323	0.682473	0.630705	0.575494	0.397439	0.0607927	0.0114254	3.03e-10	1.91e-10	0.391366	0.710761	0.780826	0.913204
19:10686123_G_A	rs10403668	19	10686123	G	A	LDL	0.0439	0.8377	71.27	AP1M2	0	Soluble ICAM-1,Protein quantitative trait loci,Myocardial infarction (early onset),Type 1 diabetes autoantibodies,Psoriasis,Coronary heart disease,Narcolepsy,Coronary artery disease or ischemic stroke,Coronary artery disease or large artery stroke,Type 1 diabetes,Soluble levels of adhesion molecules,Multiple sclerosis,Crohn_s disease,Psoriasis vulgaris,Psoriatic arthritis,Thrombosis,Parental extr…	1	1	1	1	1	1	0.158808	0.00160851	0.664773	0.377549	0.220456	0.351505	0.637335	0.518387	4.51e-15	3.11e-17	0.414313	0.122256	0.2384	0.336308
19:11202306_G_T	rs6511720	19	11202306	G	T	LDL	0.2209	0.90237	1311.39	LDLR	0	LDL cholesterol,Cholesterol, total,Multiple sclerosis (severity),Myocardial infarction (early onset),Metabolite levels,Carotid intima media thickness,Cardiovascular disease risk factors,Lipoprotein-associated phospholipase A2 activity and mass,HDL cholesterol,Coronary heart disease,Lipid metabolism phenotypes,Abdominal aortic aneurysm,Coronary artery disease or ischemic stroke,Coronary artery dis…	1	1	1	1	1	0	0.114813	1.42e-13	0.0380724	0.248711	0.0148241	0.0123116	0.441756	0.133614	4.74e-216	3.79e-287	1.25e-05	0.356895	0.569871	0.595925
19:19407718_T_C	rs10401969	19	19407718	T	C	LDL	0.1184	0.92876	270.42	SUGP1	0	Triglycerides,LDL cholesterol,Cholesterol, total,Bipolar disorder,Sphingolipid levels,Hepatic lipid content in extreme obesity,Schizophrenia,IgG glycosylation,Metabolite levels (lipoprotein measures),C-reactive protein levels or total cholesterol levels (pleiotropy),C-reactive protein levels or triglyceride levels (pleiotropy),C-reactive protein levels or LDL-cholesterol levels (pleiotropy),Paren…	1	1	1	1	1	1	0.00284389	0.00313119	0.0198931	0.00511856	0.239009	0.323117	4.62e-05	2.41e-77	3.59e-85	9.19e-61	0.0597881	0.0984286	0.353889	0.0437499
19:44880360_T_C	rs1594895	19	44880360	T	C	LDL	0.0333	0.8179	52.41	ZFP112	-19504	Personality dimensions,Alzheimer_s disease,Acute lymphoblastic leukemia (childhood),HDL cholesterol,Tuberculosis,Lipid metabolism phenotypes,Digestive system disease (Barrett_s esophagus and esophageal adenocarcinoma combined),Myopia (pathological),Waist-to-hip circumference ratio (interaction),Alzheimer_s disease (late onset),Multiple sclerosis,Late-onset Alzheimer_s disease,Mathematical ability…	1	1	1	1	1	0	0.758316	0.688515	0.182422	0.689378	0.498801	0.209952	0.613169	0.340904	8.64e-09	4.52e-13	0.981446	0.683231	0.299731	0.548231
19:45389596_G_A	rs7254892	19	45389596	G	A	LDL	0.4853	0.96834	1663.13	PVRL2	0	C-reactive protein,Alzheimer_s disease (late onset),LDL cholesterol,Alzheimer_s disease,Triglycerides,Personality dimensions,HDL cholesterol,Cholesterol, total,Quantitative traits,Carotid intima media thickness,Cardiovascular disease risk factors,Lipoprotein-associated phospholipase A2 activity and mass,Cognitive decline,Tuberculosis,Cerebrospinal AB1-42 levels,Alzheimer_s disease biomarkers,HDL …	1	1	1	1	1	0	0.0124193	0.00863771	0.317311	0.226911	0.101154	0.110569	0.114107	2.27e-31	1.1e-157	0	2.97e-06	0.231883	0.681135	0.0249225
19:46018119_G_A	rs7255743	19	46018119	G	A	LDL	0.1647	0.97361	111.46	VASP	0	Quantitative traits,Depression and alcohol dependence,Body mass index,Sudden cardiac arrest,Body mass index (interaction),Creatine kinase in statin users,Lung Cancer (DNA repair capacity),Two-hour glucose challenge,Subcutaneous adipose tissue,Obesity,Platelet count,Type 2 diabetes,Neuroticism,Waist-hip ratio,Waist circumference,Hip circumference,Cognitive decline rate in late mild cognitive impai…	0.7031	0	1	0	1	0	0.0229958	0.00206537	0.873465	0.474941	0.462995	0.723086	0.228704	0.0192538	1.19e-12	4.68e-26	0.853283	0.0107102	0.0504595	0.0265032
19:49206417_A_G	rs492602	19	49206417	A	G	LDL	0.0293	0.4301	56.44	FUT2	0	Vitamin B12 levels,Folate pathway vitamin levels,Bipolar disorder,Liver enzyme levels (alkaline phosphatase),Liver enzyme levels (gamma-glutamyl transferase),Cholesterol, total,Retinal vascular caliber,Metabolic traits,Blood metabolite ratios,Serum lipase activity,Elevated serum carcinoembryonic antigen levels,Vitamin B levels in ischemic stroke,Crohn_s disease,Tumor biomarkers,Follicule stimulat…	1	1	1	1	<0.0077	0	0.0269583	0.53386	0.00555887	0.00281259	0.0204827	0.260365	0.679362	7.14e-05	2.69e-17	5.79e-14	0.374063	0.227724	0.230926	2.33e-06
2:118835841_G_A	rs10490626	2	118835841	G	A	LDL	0.0508	0.92084	54.2	INSIG2	10207	LDL cholesterol,Cholesterol, total,Cervical cancer,Bone mineral density,Alzheimer disease and age of onset,Obstructive sleep apnea trait (average respiratory event duration),Depression in response to interferon-based therapy in chronic hepatitis C,Cannabis dependence,Recombination measurement	1	1	1	1	1	1	0.769443	0.0791326	0.870996	0.0297186	0.0314729	0.229499	0.453255	0.170385	3.22e-10	1.81e-13	0.205647	0.434045	0.353122	0.708277
2:121309488_C_T	rs2030746	2	121309488	C	T	LDL	0.0214	0.3984	31.71	LOC84931	-85563	Erectile dysfunction and prostate cancer treatment,Obesity,Breast size,LDL cholesterol,Breast cancer,Breast cancer (estrogen-receptor negative),Urate levels,Age-related macular degeneration,Height,Glomerular filtration rate (creatinine),Diisocyanate-induced asthma	1	1	1	1	1	1	0.802587	0.208436	0.976186	0.0341232	0.065028	0.495428	0.544072	0.375772	7.52e-08	1.79e-08	0.487404	0.478054	0.289694	0.58454
2:135762344_C_T	rs16831243	2	135762344	C	T	LDL	0.0378	0.1807	47.23	MAP3K19	0	Corneal structure,Cholesterol, total,Parkinson_s disease,Type 2 diabetes,Neuroticism,Hip circumference,Obesity-related traits,Body mass index,Gut microbiome composition (winter),Blood metabolite levels,Hematocrit,Diisocyanate-induced asthma	0.0553	0	0.1326	0	1	0	0.00383646	0.174104	0.125543	0.814681	0.629194	0.367883	0.413253	0.906347	9.89e-13	6.3e-12	0.025398	0.000979414	0.00125306	0.374301
2:136608646_G_A	rs4988235	2	136608646	G	A	LDL	0.0278	0.4763	43.81	MCM6	0	Electrocardiographic traits,Multiple sclerosis,Corneal structure,Telomere length,Arthritis (juvenile idiopathic),Takotsubo syndrome,Hip circumference,Body mass index,Cholesterol, total,Lung function (FEV1),Plasma omega-3 polyunsaturated fatty acid levels (alphalinolenic acid),Diisocyanate-induced asthma	<0.0079	0	NA	NA	1	1	3.37e-06	0.186977	0.423711	0.307105	0.456203	0.99956	0.0597881	0.414621	1.36e-14	3.62e-11	0.000488144	1.96e-08	NA	0.718356
2:165513091_T_C	rs10195252	2	165513091	T	C	LDL	0.0238	0.5818	37.24	COBLL1	28165	Type 2 diabetes,HDL cholesterol,Triglycerides,Common traits (Other),Waist-hip ratio,Blood pressure,Heschl_s gyrus morphology,Response to statin therapy,Fasting insulin-related traits (interaction with BMI),Sexual dimorphism in anthropometric traits,Body fat percentage,Waist circumference adjusted for body mass index,Hip circumference,Body mass index,Waist-to-hip ratio adjusted for body mass index…	1	0	1	1	1	0	2.75e-05	0.0196777	0.4367	0.00878177	0.00405689	0.0554996	0.00137428	3.13e-15	4.41e-08	1.04e-09	3.8e-12	0.0850847	0.338751	0.0570383
2:21263900_G_A	rs1367117	2	21263900	G	A	LDL	0.1186	0.2876	879.12	APOB	0	LDL cholesterol,Triglycerides,HDL cholesterol,Cholesterol, total,Metabolic traits,Cardiovascular disease risk factors,Prostate cancer,Hypertriglyceridemia,Erectile dysfunction and prostate cancer treatment,Metabolic syndrome,Binge eating behaviour and bipolar disorder,Lipid metabolism phenotypes,Lipoprotein-associated phospholipase A2 activity and mass,Response to statin therapy,Metabolite levels…	1	1	1	1	1	0	0.576282	0.000109563	0.18875	0.59457	0.476859	0.322251	0.77373	2.56e-12	4.02e-151	3.39e-193	1.67e-09	0.887346	0.842179	0.971925
2:216304384_T_C	rs1250229	2	216304384	T	C	LDL	0.0243	0.7889	33.47	FN1	-3593	Coronary heart disease,LDL cholesterol,PR interval in Tripanosoma cruzi seropositivity,Cholesterol, total,Cerebrospinal fluid clusterin levels,Airway imaging phenotypes,Smoking initiation,Age-related diseases, mortality and associated endophenotypes	0.1343	0	0.4446	0	1	0	0.0211355	0.00190263	0.676922	0.380107	0.00506227	0.000278688	0.381574	0.0191753	2.05e-07	7.22e-09	0.38332	0.00202712	0.00632038	0.461607
2:21769639_G_A	rs2194562	2	21769639	G	A	LDL	0.0457	0.09367	56.13	LOC645949	140665	LDL cholesterol,Hypertriglyceridemia,Erectile dysfunction and prostate cancer treatment,Lipid metabolism phenotypes,Response to antipsychotic treatment,Response to statin therapy,Acute graft versus host disease in bone marrow transplantation (recipient effect),Obstructive sleep apnea trait (apnea hipopnea index),Metabolite levels (lipoprotein measures),Cholesterol, total,Age-related disease endop…	1	1	1	1	1	0	0.850344	0.707204	0.273011	0.645593	0.898036	0.830875	0.865615	0.0141063	1.23e-12	6.79e-14	0.0258758	0.719123	0.975099	0.560247
2:234679384_C_T	rs11563251	2	234679384	C	T	LDL	0.0345	0.1253	30.96	UGT1A4	0	Crohn_s disease,Brain lesion load,Bilirubin levels,Calcium levels,Attention deficit hyperactivity disorder,Bladder cancer,Migraine,Metabolic traits,Pulmonary function decline,Circulating cell-free DNA,Cholelithiasis-related traits in sickle cell anemia,Alcohol consumption,Blood pressure measurement (cold pressor test),Amyotrophic lateral sclerosis (sporadic),HIV-1 control,Migraine with aura,Migra…	1	1	1	1	1	1	0.218409	0.358	0.748396	0.294128	0.547858	0.749498	0.730846	0.138302	4.45e-10	2.63e-08	0.308895	0.919619	0.406578	0.0690105
2:27742603_T_C	rs780093	2	27742603	T	C	LDL	0.0223	0.4129	36.33	GCKR	0	Triglycerides,C-reactive protein,Waist circumference and related phenotypes,LDL cholesterol,Metabolic traits,Uric acid levels,Metabolite levels,Cardiovascular disease risk factors,Liver enzyme levels (gamma-glutamyl transferase),Cholesterol, total,Calcium levels,Hypertriglyceridemia,Urate levels,Triglycerides-Blood Pressure (TG-BP),Waist Circumference - Triglycerides (WC-TG),C-reactive protein le…	1	0	1	0	1	0	0.000182608	0.592807	4.36e-42	0.0925214	0.0637663	0.369236	0.161513	4.09e-232	2.02e-46	1.67e-09	0.00325198	0.0376512	0.05601	0.316917
2:44073881_T_C	rs6544713	2	44073881	T	C	LDL	0.0806	0.2942	386.46	ABCG8	0	Type 2 diabetes,Gallstone disease,Cholesterol, total,LDL cholesterol,Polycystic ovary syndrome,Lipid metabolism phenotypes,Phytosterol levels,Height,DNA methylation (variation),Platelet count,Crohn_s disease,Response to amphetamines,Diabetes in response to antihypertensive drug treatment (treatment strategy interaction),Metabolite levels (lipoprotein measures),C-reactive protein levels or total c…	1	1	1	1	1	1	0.034205	8.88e-07	0.0612857	0.450342	0.874768	0.585517	0.260589	0.000660659	3.31e-83	4.89e-86	0.429835	0.17444	0.39988	0.401355
2:63149557_G_A	rs2710642	2	63149557	G	A	LDL	0.0239	0.6187	39.56	EHBP1	0	Prostate cancer,Protein quantitative trait loci,LDL cholesterol,Subjective well-being,Obesity-related traits,Schizophrenia,3-hydroxy-1-methylpropylmercapturic acid levels in smokers,Crohn_s disease,Body mass index,Prostate-specific antigen levels (conditioned on lead SNPs)	0.0158	0	0.0156	0	1	1	0.00328855	0.00264728	0.761867	0.479319	0.25464	0.645608	0.575479	0.0559064	2.48e-05	3.19e-10	0.00609072	0.000108757	0.000154352	0.162873
20:12962718_A_G	rs364585	20	12962718	A	G	LDL	0.0249	0.6332	42.94	SPTLC3	26907	Personality traits in bipolar disorder,Sphingolipid levels,Blood metabolite ratios,Body mass index (interaction),Metabolite levels (X-11787),Parkinson_s disease,Brain structure,LDL cholesterol,Daytime sleep phenotypes,Night sleep phenotypes,Very long-chain saturated fatty acid levels (fatty acid 20:0),Very long-chain saturated fatty acid levels (fatty acid 24:0),Vascular brain injury,Survival in …	1	1	1	1	1	1	0.401632	0.477132	0.406104	0.257002	0.424985	0.986943	0.89393	0.59652	1.47e-05	5.65e-11	0.886403	0.543769	0.731562	0.637495
20:17845921_A_C	rs2328223	20	17845921	A	C	LDL	0.0299	0.2493	35.76	TRNA_Gln	9219	Biochemical measures,Anorexia nervosa,Dialysis-related mortality,Migraine - clinic-based,LDL cholesterol,Preschool internalizing problems,IgG glycosylation,Obesity-related traits,Presence of antiphospholipid antibodies,Cholesterol, total	1	1	1	1	1	0	0.224639	0.276154	0.0531951	0.795438	0.643692	0.430033	0.841481	0.142467	2.38e-07	2.23e-09	0.930706	0.877142	0.960784	0.240488
20:34154741_C_T	rs7264396	20	34154741	C	T	LDL	0.0246	0.781	29.88	FER1L4	0	Height,Attention deficit hyperactivity disorder,Cholesterol, total,Freckling,Protein C levels,D-dimer levels,Anticoagulant levels,Hemostatic factors and hematological phenotypes,Ulcerative colitis,Spine bone size,Amyotrophic lateral sclerosis (sporadic),Prothrombin time,Migraine - clinic-based,Thrombosis,QRS interval (sulfonylurea treatment interaction),Hip circumference,Infant length,Waist-to-hi…	0.0158	0	<0.0078	0	1	0	0.958025	0.440014	0.541604	0.959905	0.770899	0.985675	0.0754404	0.00843491	3.36e-13	4.59e-08	0.198543	0.00017574	1.33e-08	0.0184892
20:39180436_T_C	rs6016381	20	39180436	T	C	LDL	0.0363	0.6398	91.25	MAFB	134079	Response to TNF antagonist treatment,LDL cholesterol,Cytomegalovirus antibody response,Cholesterol, total,Orofacial clefts,IgG glycosylation,Metabolite levels (lipoprotein measures),Nose morphology,Cranial base width,Metabolite levels (HVA-5-HIAA Factor score),Drug-induced Stevens-Johnson syndrome or toxic epidermal necrolysis (SJS_TEN),Dupuytren_s disease,Nonsyndromic cleft lip with or without c…	0.3555	0	1	1	0.0539	0	0.301951	0.0102572	0.0544704	0.305127	0.147198	0.393008	0.748968	2.28e-05	8.15e-20	1.26e-21	0.0163951	0.0045898	0.0792883	0.00276545
20:39724338_T_C	rs6065311	20	39724338	T	C	LDL	0.0417	0.4604	134.17	TOP1	0	LDL cholesterol,Cholesterol, total,Hippocampal atrophy,Orofacial clefts,IgG glycosylation,Resting heart rate,Nose morphology,Non-response to bupropion and depression,Metabolite levels (HVA-5-HIAA Factor score),Verbal declarative memory,Nonsyndromic cleft lip with or without cleft palate,3-hydroxypropylmercapturic acid levels in smokers,Gastric adenocarcinoma (histologically verified),Age-related …	1	1	1	1	1	1	0.0873255	0.0256212	0.0652196	0.103136	0.204827	0.461074	0.182422	0.0645322	4.77e-24	5.01e-31	0.480261	0.636237	0.59195	0.775622
20:43042364_C_T	rs1800961	20	43042364	C	T	LDL	0.0685	0.9657	41.76	HNF4A	0	HDL cholesterol,Type 2 diabetes,Cholesterol, total,Conduct disorder (symptom count),Ulcerative colitis,C-reactive protein levels,C-reactive protein,Cognitive performance,Gut microbiota (bacterial taxa),Post bronchodilator FEV1_FVC ratio,Late-onset Alzheimer_s disease,C-reactive protein levels or total cholesterol levels (pleiotropy),C-reactive protein levels or LDL-cholesterol levels (pleiotropy)…	0.3792	0	0.1482	0	1	1	0.73615	0.321211	2.43e-11	0.653263	0.141146	0.0146379	1.31e-05	0.856484	7.38e-26	1.03e-10	1.14e-37	0.00526956	0.00237396	0.575493
22:30378703_C_T	rs5763662	22	30378703	C	T	LDL	0.0767	0.02507	40.18	MTMR3	0	Type 1 diabetes,Nephropathy,Dialysis-related mortality,Lung cancer,IgA nephropathy,Coronary artery calcification,Lipid traits,Rheumatoid arthritis,Inflammatory bowel disease (early onset),LDL cholesterol,Crohn_s disease,Tonsillectomy,Bipolar disorder or attention deficit hyperactivity disorder,Parental longevity (combined parental age at death),Inflammatory bowel disease,Optic disc area,Ulcerativ…	1	1	1	0	1	1	0.961655	0.0873069	0.974617	0.647928	0.509089	0.559048	0.367078	0.992876	3.33e-09	2.31e-10	0.00294699	0.438349	0.103845	0.0868827
22:46629479_A_G	rs4253776	22	46629479	A	G	LDL	0.0311	0.124	27.79	PPARA	0	LDL cholesterol,Cholesterol, total,Central corneal thickness,Subjective well-being,Very long-chain saturated fatty acid levels (fatty acid 20:0),Dupuytren_s disease,Corneal curvature,Classic bladder exstrophy,Body mass index,Urate levels in obese individuals,Schizophrenia	1	1	1	1	1	0	0.0577015	0.0321309	0.336856	0.390799	0.531449	0.957261	0.930274	0.00111703	6.53e-08	1.36e-07	0.743462	0.288605	0.477463	0.414413
3:12296469_G_A	rs9875338	3	12296469	G	A	LDL	0.027	0.6121	53.25	SYN2	-62937	Type 2 diabetes,Cholesterol, total,Cardiac hypertrophy,Alcohol dependence,Fasting insulin-related traits (interaction with BMI),Sexual dimorphism in anthropometric traits,Platelet count,Drug-induced liver injury,Plasminogen activator inhibitor type 1 levels (PAI-1),Gut microbiota (functional units),Modified Stumvoll Insulin Sensitivity Index,Waist-hip ratio,Waist-to-hip ratio adjusted for body ma…	1	1	1	1	1	1	0.0760311	0.554434	0.963188	0.846039	0.10644	0.0126433	0.00766076	2.28e-05	3.49e-18	2.94e-13	0.0370045	0.532107	0.473529	0.836669
3:132163200_G_T	rs17404153	3	132163200	G	T	LDL	0.0336	0.8562	38.72	DNAJC13	0	Menarche (age at onset),Neutrophil count,Amyotrophic lateral sclerosis,HDL cholesterol,LDL cholesterol,Motion sickness,Aggressiveness in attention deficit hyperactivity disorder,3-hydroxy-1-methylpropylmercapturic acid levels in smokers,Number of pregnancies	1	1	1	1	1	1	0.701736	0.683307	0.183588	0.937884	0.488894	0.447267	0.95288	0.0169516	8.08e-08	4.9e-10	0.0523797	0.145308	0.211124	0.934887
3:32533010_C_T	rs7640978	3	32533010	C	T	LDL	0.0392	0.8945	32.28	CMTM6	0	Bipolar disorder,Attention deficit hyperactivity disorder (time to onset),Pulmonary function,Alcohol dependence,Hepatocellular carcinoma,HIV-1 viral setpoint,Celiac disease,Mortality in heart failure,LDL cholesterol,Cholesterol, total,IgG glycosylation,Schizophrenia,Height,Venous thromboembolism adjusted for sickle cell variant rs77121243-T	1	1	1	0	0.8855	0	0.90226	0.0144911	0.159574	0.376816	0.838521	0.540168	0.248563	0.00472221	1.22e-08	1.34e-08	0.962613	0.633474	0.0681281	0.0146151
4:3434885_T_G	rs6818397	4	3434885	T	G	LDL	0.0224	0.4129	31.36	RGS12	0	Fibrinogen,LDL cholesterol,Cholesterol, total,Triglycerides,Parental longevity (mother_s age at death),Parental longevity (combined parental age at death),Educational attainment (years of education),Serum sulfate level,Crohn_s disease,Inflammatory bowel disease,Fibrinogen levels,Monobrow	1	1	1	0	1	0	0.859924	0.506643	0.233347	0.2498	0.0528143	0.0385908	0.0234106	4.33e-07	7.38e-11	2.14e-08	0.414621	0.406854	0.0697565	0.118356
5:122855416_G_A	rs4530754	5	122855416	G	A	LDL	0.0275	0.5818	58.35	CSNK1G3	25693	Aortic root size,QRS duration,Cognitive decline (age-related),Visceral adipose tissue_subcutaneous adipose tissue ratio,Self-reported allergy,LDL cholesterol,Cholesterol, total,Height,Adult asthma,Waist circumference,Mammographic density (dense area),Percent mammographic density,Psychosis in Alzheimer_s disease,Plasma omega-3 polyunsaturated fatty acid levels (alphalinolenic acid),Systolic blood …	1	1	1	1	1	1	0.53994	0.000190319	0.467957	0.951027	0.0235018	0.000664529	0.737086	0.649436	7.3e-11	2.19e-14	0.81398	0.2052	0.194067	0.978634
5:156390297_T_C	rs6882076	5	156390297	T	C	LDL	0.0456	0.6662	144	TIMD4	-31	LDL cholesterol,Anthropometric traits,Triglycerides,Cholesterol, total,Personality traits in bipolar disorder,Lung function (forced expiratory flow between 25% and 75% of forced vital capacity),Asymmetrical dimethylarginine levels,IgG glycosylation,Daytime sleep phenotypes,Hypertriglyceridemia,Airway responsiveness in chronic obstructive pulmonary disease,Response to paliperidone in schizophrenia…	1	0	0.2262	0	1	1	0.21408	0.148225	0.727476	0.3291	0.336062	0.426843	0.386125	3.05e-16	6.74e-43	3.55e-33	0.668235	0.0479535	0.00260852	0.102808
5:74656539_T_C	rs12916	5	74656539	T	C	LDL	0.0733	0.4314	372.08	HMGCR	0	LDL cholesterol,Cholesterol, total,Quantitative traits,Metabolite levels,Body mass index,Lipid traits,Obesity,Response to amphetamines,Metabolite levels (lipoprotein measures),C-reactive protein levels or total cholesterol levels (pleiotropy),C-reactive protein levels or LDL-cholesterol levels (pleiotropy),Life satisfaction,Waist circumference,Hip circumference,Stearic acid (18:0) plasma levels,A…	1	1	1	1	1	1	4.33e-09	0.000158685	0.853531	0.354079	0.328451	0.386771	0.909766	0.46216	1.71e-80	6.58e-83	0.277605	0.187402	0.0775488	0.345351
6:116352750_C_T	rs6909746	6	116352750	C	T	LDL	0.0263	0.6082	50.53	FRK	0	LDL cholesterol,Cholesterol, total,Age-related macular degeneration,Heschl_s gyrus morphology,Ulcerative colitis,Dental caries,Fast beta electroencephalogram,C-reactive protein levels or total cholesterol levels (pleiotropy),C-reactive protein levels or LDL-cholesterol levels (pleiotropy),Otitis media,Otitis media (recurrent),Myopia,Urate levels	1	0	1	1	0.4081	0	0.72271	0.135011	0.000127743	0.0159222	0.130914	0.984076	0.423711	0.000236483	9.93e-16	1.18e-12	0.0239992	0.0183023	0.234954	0.00511522
6:160578860_T_C	rs1564348	6	160578860	T	C	LDL	0.0481	0.1451	92.54	SLC22A1	0	Prostate cancer,Protein quantitative trait loci,Brain lesion load,Iron status biomarkers,Lp (a) levels,Response to hepatitis C treatment,LDL cholesterol,Cholesterol, total,Colorectal cancer,Coronary heart disease,Monocyte early outgrowth colony forming units,Metabolic traits,Response to statins (LDL cholesterol change),Response to statin therapy,Blood metabolite ratios,Plasma plasminogen levels,L…	1	1	1	1	1	0	0.504985	0.0222799	0.0760947	0.869241	0.835972	0.648736	0.453255	0.00026797	4.28e-24	6.58e-22	0.0941477	0.716213	0.273496	0.123638
6:161108144_C_A	rs2315065	6	161108144	C	A	LDL	0.1102	0.08707	48.65	PLG	15079	Prostate cancer,Protein quantitative trait loci,Lp (a) levels,Response to hepatitis C treatment,HDL cholesterol,Colorectal cancer,Coronary heart disease,Monocyte early outgrowth colony forming units,Response to statins (LDL cholesterol change),Response to statin therapy,Blood metabolite ratios,Plasma plasminogen levels,Lipoprotein-associated phospholipase A2 activity change in response to statin …	1	1	1	1	1	1	0.0573033	2.88e-34	0.40984	0.799151	0.312246	0.156439	0.524539	0.419584	3.07e-12	3.07e-12	0.0683496	0.547805	0.7292	0.132354
6:16127407_C_T	rs3757354	6	16127407	C	T	LDL	0.0382	0.7902	75.37	MYLIP	1908	LDL cholesterol,Cholesterol, total,Response to statins (LDL cholesterol change),Gambling,Subcutaneous adipose tissue attenuation (Hounsfield unit scale),Visceral adipose tissue attenuation (Hounslow unit scale),Major depressive disorder,QT interval,Blood metabolite levels,Multiple keratinocyte cancers,Diisocyanate-induced asthma	1	1	1	1	1	1	0.0516612	0.539999	0.979005	0.242842	0.0939696	0.15131	0.953093	0.764177	1.17e-16	3.89e-18	0.354015	0.325104	0.540794	0.335663
6:26093141_G_A	rs1800562	6	26093141	G	A	LDL	0.0615	0.95383	59.1	HFE	0	Urate levels,Iron status biomarkers,Height,Bilirubin levels,Uric acid levels,Hematological parameters,Hepcidin levels,Blood pressure,Carotid intima media thickness,Diastolic blood pressure,Hypertension,Systolic blood pressure,Cardiovascular disease risk factors,LDL cholesterol,Cholesterol, total,Hematology traits,Glycated hemoglobin levels,Red blood cell traits,Alcohol consumption (transferrin gl…	0.1106	0	0.0624	0	1	1	0.229016	0.0715961	0.070923	2.35e-05	0.018977	0.969865	0.189351	0.0709878	2.17e-13	1.5e-14	0.317311	0.00165169	0.000822202	0.714858
6:31361485_T_C	rs10947207	6	31361485	T	C	LDL	0.0308	0.3087	51.31	MICA	9884	Protein quantitative trait loci,Psoriasis,Systemic lupus erythematosus,Lung cancer,AIDS progression,Height,Drug-induced liver injury (flucloxacillin),Follicular lymphoma,Drug-induced Stevens-Johnson syndrome or toxic epidermal necrolysis (SJS_TEN),Prostate cancer,Nevirapine-induced rash,Rheumatoid arthritis,Graves_ disease,Stevens-Johnson syndrome and toxic epidermal necrolysis (SJS-TEN),Pulmonar…	0.3476	0	1	1	NA	NA	NA	0.715674	0.887992	NA	NA	NA	0.0754404	0.877731	1.83e-15	7.91e-13	8.59e-06	0.00534125	0.878255	NA
6:32046275_A_C	rs7774197	6	32046275	A	C	LDL	0.0508	0.09894	48.43	TNXB	0	Bone mineral density (spine),Arthritis (juvenile idiopathic),Multiple sclerosis,Systemic lupus erythematosus,Ulcerative colitis,Lung cancer,Eosinophil counts,Anti-cyclic Citrullinated Peptide Antibody,Type 1 diabetes,Schizophrenia,Hematological parameters,Hepatitis B vaccine response,Systemic sclerosis,Asthma,Rheumatoid arthritis,Graves_ disease,Pulmonary function,Diastolic blood pressure,Hyperte…	<0.0079	0	0.7566	0	<0.0077	0	1	0.0181333	0.231965	0.328045	0.0168385	3.94e-05	0.951128	0.0109554	4.39e-13	3.43e-12	0.393692	1.94e-06	0.0109233	5.45e-09
6:32677440_G_A	rs10947332	6	32677440	G	A	LDL	0.0504	0.1319	81	HLA-DQA2	31721	LDL cholesterol,Crohn_s disease,Bone mineral density (spine),Arthritis (juvenile idiopathic),Rheumatoid arthritis,Type 1 diabetes,Celiac disease,Multiple sclerosis,Inflammatory bowel disease,Systemic lupus erythematosus,Ulcerative colitis,Anti-cyclic Citrullinated Peptide Antibody,Hepatitis B,Schizophrenia,Hematological parameters,Hepatitis B vaccine response,Systemic sclerosis,Asthma,Graves_ dis…	0.0632	0	1	1	<0.0077	0	NA	0.156885	0.402742	NA	NA	NA	0.0026998	5.83e-05	8.59e-22	2.26e-19	0.178253	0.00143939	0.404171	3.76e-08
7:21607352_T_C	rs12670798	7	21607352	T	C	LDL	0.0344	0.2243	64	DNAH11	0	LDL cholesterol,Cholesterol, total,Multiple myeloma,Multiple cancers (lung cancer, gastric cancer, and squamous cell carcinoma),Cognitive decline (age-related),Major depressive disorder (broad),Major depressive disorder,Height,Capecitabine sensitivity,Multiple myeloma (hyperdiploidy),Immunoglobulin light chain (AL) amyloidosis,Metabolite levels (lipoprotein measures),Late-onset Alzheimer_s diseas…	1	1	1	1	1	1	0.487404	0.183779	0.0455003	0.401922	0.137215	0.250574	0.990613	0.00960474	6.8e-19	1.24e-15	0.726339	0.229615	0.417528	0.274623
7:25991826_T_C	rs4722551	7	25991826	T	C	LDL	0.0391	0.1702	63.67	MIR148A	-2220	Waist-hip ratio,Endometriosis,Preeclampsia,Carotid atherosclerosis in HIV infection,Visceral adipose tissue_subcutaneous adipose tissue ratio,Body mass index,LDL cholesterol,Cholesterol, total,Triglycerides,Gestational age at birth in premature rupture of membrane-initiated deliveries (child effect),Waist circumference adjusted for body mass index,Obesity-related traits,Superior frontal gyrus gre…	1	1	1	0	1	1	0.793395	0.559492	0.604988	0.853658	0.727976	0.261868	0.968093	1.29e-09	6.82e-10	1.47e-15	0.0248038	0.380414	0.0295206	0.0625761
7:44582331_A_G	rs2073547	7	44582331	A	G	LDL	0.0485	0.1939	97.97	NPC1L1	-1417	Fasting plasma glucose,Glycated hemoglobin levels,Metabolite levels,LDL cholesterol,Cholesterol, total,Metabolic syndrome,Osteoarthritis (hip),Fasting glucose-related traits,Fasting glucose-related traits (interaction with BMI),Glycemic traits,Systolic blood pressure change trajectories,Metabolite levels (small molecules and protein measures),Educational attainment (years of education),Schizophre…	1	1	1	1	1	0	0.558302	0.084632	0.606229	0.326419	0.394118	0.663889	0.00527938	0.000769228	2.95e-22	4.25e-23	0.276203	0.22884	0.76154	0.0782773
8:116663898_G_A	rs2737252	8	116663898	G	A	LDL	0.0314	0.7441	58.65	TRPS1	0	Attention deficit hyperactivity disorder (time to onset),HDL cholesterol,Cholesterol, total,Major depressive disorder,Response to tocilizumab in rheumatoid arthritis,IgG glycosylation,cutaneous squamous cell carcinoma,Night sleep phenotypes,Parkinson_s disease (familial, age at onset)	1	1	1	1	1	0	0.0024503	0.261351	0.0397499	0.96544	0.607352	0.734243	0.348501	0.0129011	2.12e-17	1.88e-14	0.000913846	0.290239	0.387543	0.446021
8:145022657_G_T	rs7832643	8	145022657	G	T	LDL	0.0339	0.405	79.59	PLEC	0	Attention deficit hyperactivity disorder,LDL cholesterol,Cholesterol, total,Metabolic traits,Fibrinogen,Rhegmatogenous retinal detachment,Platelet count,Resting heart rate,Obesity-related traits,Height,Post bronchodilator FEV1,Menarche (age at onset),Schizophrenia,Blood metabolite levels,Fibrinogen levels	1	0	1	1	1	0	0.605764	0.956417	0.0776132	0.658165	0.860099	0.567355	0.754027	0.617075	5.68e-15	4.62e-19	0.775097	0.0805131	0.158757	0.62073
8:55421614_G_A	rs10102164	8	55421614	G	A	LDL	0.0316	0.1741	49.31	SOX17	-48158	Intracranial aneurysm,Dengue shock syndrome,LDL cholesterol,Cholesterol, total,Pelvic organ prolapse (moderate_severe)	1	1	1	1	0.3157	0	0.938685	0.00946982	0.215902	0.0233574	0.000515761	0.00258549	0.96455	0.00584956	2.56e-12	2.18e-12	0.905238	0.997054	0.117722	0.0040005
8:59353534_C_T	rs13277801	8	59353534	C	T	LDL	0.0338	0.347	79.12	UBXN2B	0	LDL cholesterol,Cholesterol, total,Cognitive performance,Narcolepsy with cataplexy,Pit-and-Fissure caries,IgG glycosylation,Systolic blood pressure response to hydrochlorothiazide in hypertension,Loneliness,Gallstone disease,Clozapine-induced cytotoxicity,Gut microbiome composition (summer),Response to paliperidone in schizophrenia (PANSS score)	0.1817	0	1	0	0.5698	0	0.808451	0.934601	0.877731	0.20269	0.488537	0.626921	0.317311	1.65e-07	1.96e-26	5.86e-19	0.290446	0.00162004	0.0166822	0.00951118
8:9183358_A_G	rs9987289	8	9183358	A	G	LDL	0.0714	0.9248	117.03	LOC157273	0	Conduct disorder (interaction),Liver enzyme levels (alkaline phosphatase),HDL cholesterol,LDL cholesterol,Cholesterol, total,HDL Cholesterol - Triglycerides (HDLC-TG),Metabolic syndrome (bivariate traits),C-reactive protein levels,Prion diseases,Acne (severe),Myopia (pathological),Glycemic traits (pregnancy),Fasting insulin-related traits (interaction with BMI),Fasting glucose-related traits (int…	1	1	0.3744	0	0.0308	0	0.51276	0.944048	2.11e-12	0.292018	0.220175	0.336805	0.00996841	0.000135267	9.67e-41	2.82e-27	1.18e-39	0.305259	0.00491667	0.000725678
9:107664301_C_T	rs1883025	9	107664301	C	T	LDL	0.0296	0.7573	45.26	ABCA1	0	HDL cholesterol,Cholesterol, total,Lipid metabolism phenotypes,Metabolic syndrome,Glaucoma (high intraocular pressure),Glaucoma (primary open-angle),Intraocular pressure,Allergic rhinitis,Myopia (pathological),Periodontitis (Mean PAL),Metabolite levels,Response to cytidine analogues (gemcitabine),Response to bronchodilator in chronic obstructive pulmonary disease (change in FEV1),Metabolite level…	1	1	1	0	1	0	0.0216018	0.0132981	0.516112	0.513676	0.836631	0.973944	0.377586	4.38e-08	1.87e-57	1.73e-11	5.42e-65	0.590787	0.114501	0.0635096
9:136154168_T_C	rs579459	9	136154168	T	C	LDL	0.0665	0.215	218.38	ABO	-3538	Liver enzyme levels,Psoriasis,Bipolar disorder,Soluble E-selectin levels,Metabolite levels,Liver enzyme levels (alkaline phosphatase),LDL cholesterol,Cholesterol, total,Coronary heart disease,Blood metabolite ratios,Serum lipase activity,Elevated serum carcinoembryonic antigen levels,Intraocular pressure,Epithelial ovarian cancer,High serum lipase activity,Malaria,Serum alkaline phosphatase level…	<0.0079	0	<0.0078	0	0.5544	1	0.833257	1.14e-10	0.0191924	1.01e-05	0.199211	0.0738186	0.000197477	0.00083338	4.32e-45	2.04e-49	0.000555663	8.55e-08	1.97e-06	0.00627004
9:2640759_A_G	rs3780181	9	2640759	A	G	LDL	0.0445	0.94723	36.16	VLDLR	0	Vascular endothelial growth factor levels,Systolic blood pressure in sickle cell anemia,Adverse response to chemotherapy in breast cancer (alopecia) (cyclophosphamide+doxorubicin+_-5FU),Amyotrophic lateral sclerosis (sporadic),Gambling,Blood trace element (Se levels),LDL cholesterol,Cholesterol, total,Autism spectrum disorder, attention deficit-hyperactivity disorder, bipolar disorder, major depr…	1	0	1	0	1	1	0.557001	0.654553	0.600144	0.397738	0.938673	0.594497	0.354484	0.295813	4.8e-10	1.82e-09	0.576282	0.0847106	0.149554	0.30981
1:10796547_G_A	rs17035646	1	10796547	G	A	PP	0.332869	0.350698	40.37	CASZ1	0	Multiple sclerosis,Systolic blood pressure,Hepatocellular carcinoma,Blood pressure,Corneal curvature,Ewing sarcoma,Alcohol dependence (age at onset),Optic nerve measurement (rim area),Male-pattern baldness,Breast cancer,Migraine - clinic-based,Self-reported allergy,Breast cancer (estrogen-receptor negative),Beard thickness,Asthma,Hypertension,Prostate cancer,Diastolic blood pressure,Body mass ind…	1	1	1	0	1	0	NA	0.213534	NA	3.84e-10	8.57e-16	2.1e-10	0.817121	NA	NA	NA	NA	0.858399	0.450714	0.058824
1:38411445_G_A	rs871524	1	38411445	G	A	PP	0.378566	0.328578	36.07	INPP5B	0	Hemostatic factors and hematological phenotypes,Hypothyroidism,Axial length,Waist-to-hip circumference ratio (interaction),Rheumatoid arthritis,Visceral adipose tissue_subcutaneous adipose tissue ratio,Cognitive performance,Eyebrow thickness,Epithelial ovarian cancer	0.062	0	1	1	1	0	NA	4.91e-06	NA	0.760193	1.42e-05	1.91e-09	0.588386	NA	NA	NA	NA	0.0015082	0.0601783	0.00556025
10:104824387_G_A	rs11191543	10	104824387	G	A	PP	-0.591845	0.0869604	49.3	CNNM2	0	Systolic blood pressure,Blood pressure,Schizophrenia,Coronary heart disease,Arsenic metabolism,Coronary artery disease or large artery stroke,Parkinson_s disease,Intracranial aneurysm,Platelet aggregation,Migraine,Prostate cancer,Autism spectrum disorder, attention deficit-hyperactivity disorder, bipolar disorder, major depressive disorder, and schizophrenia (combined),Coronary artery disease,Col…	0.09	0	0.1083	0	1	0	2.4e-05	1.51e-07	0.415554	1.8e-09	6.7e-18	2.19e-12	0.0834929	0.25448	0.0970001	0.676922	0.699227	0.0172775	0.0103892	0.549784
10:95896716_G_A	rs11187793	10	95896716	G	A	PP	0.263803	0.432494	30.25	PLCE1	0	Blood pressure,Systolic blood pressure,Diastolic blood pressure,Hypertension,Dengue shock syndrome,Esophageal cancer and gastric cancer,Personality traits in bipolar disorder,Esophageal cancer,Sudden cardiac arrest,Migraine,Post bronchodilator FEV1_FVC ratio,Esophageal squamous cell carcinoma,Vertical cup-disc ratio,Lifetime average cigarettes per day in chronic obstructive pulmonary disease,Cann…	0.026	0	0.8569	0	0.0126	0	NA	0.859374	NA	0.00796481	2.64e-07	3.8e-08	0.598425	NA	NA	NA	NA	0.00426838	0.0593438	0.00971062
11:130276427_T_C	rs6590455	11	130276427	T	C	PP	-0.409801	0.655655	65.73	ADAMTS8	0	Blood pressure,Schizophrenia,Periodontitis (Mean PAL),Oropharynx cancer,Obesity-related traits,Vertical cup-disc ratio,Refractive astigmatism,Pulse pressure,Urate levels in lean individuals,Intraocular pressure,Optic cup area	1	0	1	0	1	0	NA	0.651377	NA	0.00110728	0.000283313	5.17e-16	0.643723	NA	NA	NA	NA	0.581919	0.533896	0.951458
11:63680719_C_T	rs4980532	11	63680719	C	T	PP	0.300907	0.557866	41	RCOR2	0	Attention deficit hyperactivity disorder,Leprosy,Alopecia areata,Primary biliary cirrhosis,Mean platelet volume,Electroencephalographic traits in alcoholism,Sarcoidosis,Response to methylphenidate treatment in attention-deficit_hyperactivity disorder (blood pressure),Crohn_s disease,Primary sclerosing cholangitis,Psoriasis vulgaris,Body mass index,Waist-to-hip ratio adjusted for body mass index,I…	0.382	0	1	1	0.1512	0	NA	0.121666	NA	0.0470677	6.97e-08	1.53e-10	0.205275	NA	NA	NA	NA	0.00931484	0.129301	0.000732428
11:89224453_A_C	rs2289125	11	89224453	A	C	PP	0.35904	0.770014	35.5	NOX4	0	Skin pigmentation,Freckles,Blue vs. green eyes,Skin sensitivity to sun,Tanning,Melanoma,Attention deficit hyperactivity disorder,Eye color,Amyotrophic lateral sclerosis,Response to taxane treatment (docetaxel),Anxiety in major depressive disorder,Vitiligo,Sunburns,Homocysteine levels,Subjective well-being,Age-related macular degeneration,Obesity-related traits,Trans fatty acid levels,cutaneous sq…	1	1	0.0551	1	0.261	0	NA	0.0318898	NA	0.00298516	0.0333637	2.55e-09	0.811192	NA	NA	NA	NA	0.0652961	0.00367418	0.117242
12:90058842_G_A	rs111478946	12	90058842	G	A	PP	-0.435604	0.149666	42.95	ATP2B1	-8998	Biomedical quantitative traits,Hypertension,Systolic blood pressure,Diastolic blood pressure,Blood pressure,Magnesium levels,Optic nerve measurement (cup area),Coronary heart disease,Optic nerve measurement (cup-to-disc ratio),Alzheimer disease and age of onset,Night sleep phenotypes,Febrile seizures,Febrile seizures (MMR vaccine-related),Febrile seizures (MMR vaccine-unrelated),Coronary artery d…	1	1	1	0	<0.0018	1	NA	1.8e-10	NA	2.66e-16	3.8e-20	5.61e-11	0.317311	NA	NA	NA	NA	0.772768	0.123429	9.78e-07
15:48772843_T_C	rs11638586	15	48772843	T	C	PP	-0.462776	0.0940004	34.14	FBN1	0	Skin pigmentation,Breast cancer,Protein quantitative trait loci,Thoracic aortic aneurysms and dissections,Major depressive disorder,Body mass index,Insomnia,Metabolite levels (Pyroglutamine),Eating disorders,Intracranial, abdominal aortic or thoracic aortic aneurysm (pleiotropy),Hair color,Spherical equivalent (joint main effects and education interaction),Obesity-related traits,Schizophrenia,Sys…	0.194	0	0.0209	1	1	0	NA	0.60654	NA	0.0611521	0.00223143	5.14e-09	0.0718606	NA	NA	NA	NA	0.00463771	0.00135532	0.88036
17:45055107_A_G	rs80335285	17	45055107	A	G	PP	0.58744	0.131872	65.68	RPRML	413	Parkinson_s disease,Blood pressure,Systolic blood pressure,LDL cholesterol,Cholesterol, total,QRS duration,Celiac disease,Antineutrophil cytoplasmic antibody-associated vasculitis,Ovarian cancer in BRCA1 mutation carriers,IgG glycosylation,QRS complex (Cornell),Multiple system atrophy,Erythema nodosum in inflammatory bowel disease,Post bronchodilator FEV1,Body mass index,Alzheimer_s disease in AP…	1	1	1	0	0.4086	0	NA	0.00155981	NA	0.00267046	6.17e-13	5.31e-16	0.0623728	NA	NA	NA	NA	0.329586	0.473882	0.00115182
2:164899683_C_T	rs16849211	2	164899683	C	T	PP	-0.364314	0.232755	44.1	FIGN	-307170	Blood pressure,Folate pathway vitamin levels,Body mass index,Mean arterial pressure,Systolic blood pressure,Body fat mass,Diisocyanate-induced asthma	1	1	1	0	1	0	NA	0.00161067	NA	0.797603	3.09e-05	3.12e-11	0.216721	NA	NA	NA	NA	0.907107	0.93356	0.874078
3:41918992_T_C	rs9839213	3	41918992	T	C	PP	0.432031	0.814061	43.89	ULK4	0	Diastolic blood pressure,Blood pressure,Multiple myeloma,Body mass index (interaction),Visceral adipose tissue_subcutaneous adipose tissue ratio,Multiple myeloma (hyperdiploidy),Body mass index,Immunoglobulin light chain (AL) amyloidosis,Gut microbiota (functional units),Night sleep phenotypes,Neurofibrillary tangles,Post bronchodilator FEV1_FVC ratio,Multiple myeloma and monoclonal gammopathy,B-…	0.044	0	1	1	0.0072	0	NA	0.532436	NA	4.74e-11	0.470457	3.48e-11	0.548506	NA	NA	NA	NA	0.000681335	0.123444	2.34e-05
4:54799245_T_C	rs871606	4	54799245	T	C	PP	-0.495638	0.102613	40.99	RPL21P44	52419	Height,Blood pressure,Corneal astigmatism,Corneal curvature,Lupus nephritis in systemic lupus erythematosus,DNA methylation (variation),Response to amphetamines,Adult asthma,Beard thickness,Asthma,Serum VEGFR2 concentration,Dementia and core Alzheimer_s disease neuropathologic changes,Post bronchodilator FEV1_FVC ratio,Cervical artery dissection,Response to paliperidone in schizophrenia (CGI-S sc…	1	1	1	1	0.0486	0	0.543292	0.0378579	0.852229	0.382292	3.45e-05	1.53e-10	0.223455	0.565918	0.448079	0.504985	0.362446	0.671088	0.149633	0.0395471
4:86719165_T_C	rs17010957	4	86719165	T	C	PP	0.462227	0.137804	45.64	ARHGAP24	0	PR interval,Electrocardiographic traits,Response to cytidine analogues (gemcitabine),Mammographic density,Obesity-related traits,Systolic blood pressure,PR segment,Height,Diisocyanate-induced asthma	0.208	0	0.6688	0	0.4716	0	0.4367	0.426503	0.371527	0.000532543	3.04e-11	1.42e-11	0.567709	0.537221	0.88866	0.218409	0.00404028	0.0406574	0.053443	0.215386
5:122546510_G_A	rs337100	5	122546510	G	A	PP	-0.277164	0.40581	34.35	PRDM6	-22765	Aortic root size,QRS duration,Visceral adipose tissue_subcutaneous adipose tissue ratio,Migraine,Self-reported allergy,LDL cholesterol,Cholesterol, total,Height,Waist circumference,Mammographic density (dense area),Percent mammographic density,Plasma omega-3 polyunsaturated fatty acid levels (alphalinolenic acid),Systolic blood pressure,Glucose homeostasis traits,Weight	1	0	0.247	0	1	0	0.752162	0.0268104	0.2113	0.287157	1e-05	4.61e-09	0.386125	0.0162055	0.163875	0.385436	0.818739	0.160059	0.0161832	0.135181
5:32804528_T_C	rs1173766	5	32804528	T	C	PP	0.296661	0.556801	39.66	NPR3	-12698	Height,Blood pressure,Diastolic blood pressure,Hypertension,Systolic blood pressure,Ovarian reserve,Waist circumference adjusted for body mass index,Mean arterial pressure,Hip circumference adjusted for BMI	1	1	1	0	1	0	0.140567	0.222898	0.579684	0.000124339	4.19e-11	3.02e-10	0.350648	0.166671	0.517594	0.850344	0.440806	0.593316	0.349169	0.455304
6:32050067_T_C	rs185819	6	32050067	T	C	PP	0.293979	0.513466	38.88	TNXB	0	Bone mineral density (spine),Arthritis (juvenile idiopathic),Multiple sclerosis,Systemic lupus erythematosus,Ulcerative colitis,Lung cancer,Eosinophil counts,Anti-cyclic Citrullinated Peptide Antibody,Type 1 diabetes,Schizophrenia,Hematological parameters,Hepatitis B vaccine response,Systemic sclerosis,Asthma,Rheumatoid arthritis,Graves_ disease,Pulmonary function,Diastolic blood pressure,Hyperte…	1	0	0.2299	1	NA	NA	0.106766	0.27828	0.0873255	2e-07	1.93e-13	4.5e-10	0.0184162	0.126162	0.101236	0.87454	0.00151691	0.424034	0.0149119	NA
7:46008110_G_A	rs11977526	7	46008110	G	A	PP	-0.305072	0.398001	38.59	IGFBP3	-47239	Select biomarker traits,Insulin-like growth factors,Sudden cardiac arrest,Treatment response for severe sepsis,Hypospadias,Rheumatoid arthritis,Night sleep phenotypes,Tonsillectomy,Poor prognosis in Crohn_s disease,Height,Major depressive disorder,Sitting height ratio,Pulse pressure,Schizophrenia,Venous thromboembolism,Subjective response to lithium treatment in bipolar disorder	1	0	1	0	0.0522	0	0.661749	0.00654924	0.951673	0.0165015	0.00470233	5.22e-10	0.0455003	0.0129292	0.449196	0.188245	0.889538	0.220361	0.712452	0.0366521
8:141060747_G_A	rs10088725	8	141060747	G	A	PP	-0.277158	0.619339	31.96	TRAPPC9	0	Blood pressure (smoking interaction),Response to amphetamines,Emphysema distribution in smoking,Obesity-related traits,Menarche (age at onset),Cleft palate	1	1	1	1	1	0	NA	0.553061	NA	0.292755	1.81e-05	1.57e-08	0.463355	NA	NA	NA	NA	0.520883	0.602649	0.543384
1:10796547_G_A	rs17035646	1	10796547	G	A	SBP	0.644444	0.350686	64.74	CASZ1	0	Multiple sclerosis,Systolic blood pressure,Hepatocellular carcinoma,Blood pressure,Corneal curvature,Ewing sarcoma,Alcohol dependence (age at onset),Optic nerve measurement (rim area),Male-pattern baldness,Breast cancer,Migraine - clinic-based,Self-reported allergy,Breast cancer (estrogen-receptor negative),Beard thickness,Asthma,Hypertension,Prostate cancer,Diastolic blood pressure,Body mass ind…	1	1	1	0	1	0	NA	0.213534	NA	3.84e-10	8.57e-16	2.1e-10	0.817121	NA	NA	NA	NA	0.858399	0.450714	0.058824
1:113205367_C_T	rs12025785	1	113205367	C	T	SBP	1.00763	0.0614619	38.82	CAPZA1	0	Hyperactive-impulsive symptoms,Blood pressure,Diastolic blood pressure,Hypertension,Systolic blood pressure,Cognitive performance,Height,Cerebral amyloid deposition in APOEe4 non-carriers (PET imaging),Pancreatic cancer,Hip circumference adjusted for BMI	1	1	1	0	1	0	0.875836	0.552595	0.657253	1.36e-10	4.64e-10	0.000115775	0.419982	0.662387	0.880224	0.732272	0.797068	0.674498	0.972883	0.406396
1:11882142_T_G	rs6669371	1	11882142	T	G	SBP	-0.831603	0.154278	70.96	CLCN6	0	Schizophrenia,Systolic blood pressure,Atrial fibrillation,Blood pressure,Folate pathway vitamin levels,Natriuretic peptide levels,B-type natriuretic peptide,Homocysteine levels,Visceral adipose tissue adjusted for BMI,Platelet count,QRS complex (12-leadsum),Cytokine and corticosteroid-stimulated IL-6 production,Cytokine-stimulated IL-6 production,Urate levels (BMI interaction),NT-proBNP levels in…	1	0	0.5348	0	1	0	NA	0.0941842	NA	1.17e-18	3.65e-17	0.000135228	0.230139	NA	NA	NA	NA	0.0672756	0.0684596	0.58168
10:104436772_G_A	rs117132407	10	104436772	G	A	SBP	-1.42007	0.0316525	35.84	ARL3	0	Systolic blood pressure,Blood pressure,Schizophrenia,Coronary heart disease,Arsenic metabolism,Autism spectrum disorder-related traits,Social autistic-like traits,Coronary artery disease or large artery stroke,Parkinson_s disease,Intracranial aneurysm,Migraine,Prostate cancer,Autism spectrum disorder, attention deficit-hyperactivity disorder, bipolar disorder, major depressive disorder, and schiz…	0.1102	0	0.448	1	1	0	NA	0.000219682	NA	4.67e-06	2.15e-09	3.69e-06	0.109599	0.477904	0.359651	0.369688	0.920344	0.00604886	0.00600012	0.785463
11:100610546_T_C	rs604723	11	100610546	T	C	SBP	0.534037	0.722912	44.28	ARHGAP42	0	Blood pressure,Diastolic blood pressure,Hypertension,Systolic blood pressure,Immune reponse to smallpox (secreted IL-2),Menarche (age at onset),Parental longevity (combined parental age at death),Trans fatty acid levels,Alcohol dependence,Mean arterial pressure,Post bronchodilator FEV1_FVC ratio in COPD	1	0	1	0	0.0081	0	0.498742	0.00119406	0.457568	5.11e-09	2.85e-11	9.42e-06	0.189351	1	0.897987	0.696356	0.833257	0.0364682	0.724103	4.67e-06
11:1891722_C_T	rs686722	11	1891722	C	T	SBP	0.527041	0.378302	39.33	LSP1	0	Breast cancer,Type 1 diabetes,Type 1 diabetes autoantibodies,Ulcerative colitis,Type 2 diabetes,Bladder cancer,Celiac disease,Chronic lymphocytic leukemia,Prostate cancer,DNA methylation (variation),DNA methylation (parent-of-origin),Femoral neck bone geometry and menarche (age at onset),Heroin dependence,Breast cancer (estrogen-receptor negative),Bacteremia,Obesity-related traits,Mammographic de…	1	0	1	0	1	0	NA	0.332153	NA	3.16e-07	3.58e-10	1.07e-05	0.661749	NA	NA	NA	NA	0.528914	0.553577	0.0179979
11:65473798_C_A	rs10750766	11	65473798	C	A	SBP	0.449574	0.711856	31.12	KAT5	5673	Non-alcoholic fatty liver disease histology (lobular),Atopic dermatitis,Acne (severe),Blood pressure (age interaction),Urate levels,Serum dimethylarginine levels (asymmetric_symetric ratio),Symmetrical dimethylarginine levels,HDL cholesterol,Vertical cup-disc ratio,DNA methylation (variation),Obesity (early onset extreme),Height,Bone mineral density,Glomerular filtration rate (creatinine),Chronic…	1	1	1	1	1	0	NA	0.000865407	NA	1.57e-07	2.43e-08	0.000345546	0.0801183	NA	NA	NA	NA	0.585104	0.125407	0.0720624
12:111910219_A_G	rs10774625	12	111910219	A	G	SBP	-0.65	0.509486	74.4	ATXN2	0	Celiac disease,Eosinophil counts,Diastolic blood pressure,Systolic blood pressure,Type 1 diabetes,Esophageal cancer,Type 1 diabetes autoantibodies,Blood pressure,HDL cholesterol,Gamma glutamyl transpeptidase,Coronary heart disease,LDL cholesterol,Cholesterol, total,Retinal vascular caliber,Celiac disease or Rheumatoid arthritis,Drinking behavior,Alcohol consumption,Triglycerides,Intracranial aneu…	1	1	1	1	1	0	1.54e-05	2.69e-10	0.23617	1.51e-24	6.38e-18	0.000147445	0.00626968	0.00520415	1.25e-16	4.26e-11	1.89e-11	0.293141	0.0139066	0.00976745
12:112591686_G_A	rs17630235	12	112591686	G	A	SBP	0.567214	0.417877	53.01	TRAFD1	-278	Type 1 diabetes,Biomedical quantitative traits,Esophageal cancer,Hematological parameters,HDL cholesterol,Metabolite levels,Gamma glutamyl transpeptidase,Coronary heart disease,Drinking behavior,Alcohol consumption,Oral cavity and pharyngeal cancer,Blood pressure,Triglycerides,Intracranial aneurysm,Mean platelet volume,Stroke (ischemic),Renal function-related traits (BUN),Renal function-related t…	1	1	0.9856	1	1	0	4.85e-07	1.01e-08	0.42026	1.4e-16	3.31e-13	0.000214579	0.0607927	0.048771	1.25e-16	7.8e-12	1.16e-09	0.303694	0.0133792	0.00868309
12:115555867_A_G	rs35429	12	115555867	A	G	SBP	-0.417184	0.394678	30.29	TBX3	-433898	Metabolite levels,Diastolic blood pressure,Colorectal cancer,Blood pressure,Serum prostate-specific antigen levels,Alzheimer_s disease,PR interval,QRS duration,QRS complex (Sokolow-Lyon),QRS complex (Cornell),QRS complex (12-leadsum),Night sleep phenotypes,Breast cancer,Systolic blood pressure,Left ventricular QRS voltage,3-hydroxy-1-methylpropylmercapturic acid levels in smokers,PR segment,Urate…	1	1	1	1	1	0	NA	0.874174	NA	3.12e-08	3.72e-08	0.00148384	0.286122	NA	NA	NA	NA	0.252659	0.37433	0.286678
12:20373541_A_G	rs73075659	12	20373541	A	G	SBP	-0.444572	0.310544	31.19	LOC100506393	-121739	Male infertility,Aortic root size,HDL cholesterol,Adiponectin levels,Response to TNF-alpha inhibitors in rheumatoid arthritis,Ossification of the posterior longitudinal ligament of the spine,Response to platinum-based chemotherapy (carboplatin),Systolic blood pressure (alcohol consumption interaction),QT interval,Height,Response to amphetamines,Resting heart rate,Response to chemotherapy in breas…	0.0261	0	1	0	<0.0027	1	NA	0.555837	NA	2.38e-07	2.33e-08	0.000218527	0.802587	NA	NA	NA	NA	0.000740138	0.214405	4.56e-08
12:90058842_G_A	rs111478946	12	90058842	G	A	SBP	-0.942834	0.149687	84.52	ATP2B1	-8998	Biomedical quantitative traits,Hypertension,Systolic blood pressure,Diastolic blood pressure,Blood pressure,Magnesium levels,Optic nerve measurement (cup area),Coronary heart disease,Optic nerve measurement (cup-to-disc ratio),Alzheimer disease and age of onset,Night sleep phenotypes,Febrile seizures,Febrile seizures (MMR vaccine-related),Febrile seizures (MMR vaccine-unrelated),Coronary artery d…	1	1	1	0	0.0027	0	NA	1.8e-10	NA	2.66e-16	3.8e-20	5.61e-11	0.317311	NA	NA	NA	NA	0.772768	0.123429	9.78e-07
15:91420973_T_C	rs1573643	15	91420973	T	C	SBP	0.617552	0.3316	54.19	FURIN	0	Metabolite levels,Attention deficit hyperactivity disorder,Blood pressure,Diastolic blood pressure,Systolic blood pressure,Hypertension,Information processing speed,Age-related hearing impairment,Breast cancer,Schizophrenia,Type 2 diabetes,Daytime sleep phenotypes,Inflammatory bowel disease,Coronary artery disease,Delta-5 desaturase activity,Myocardial infarction,Crohn_s disease,Response to exerc…	1	1	1	0	1	0	NA	2.75e-07	NA	1.34e-13	1.82e-13	1.19e-05	0.00719891	0.347218	0.386828	0.489623	0.0105369	0.51475	0.698817	0.794315
17:45013271_T_C	rs17608766	17	45013271	T	C	SBP	0.773866	0.140726	52.49	GOSR2	0	Parkinson_s disease,Blood pressure,Systolic blood pressure,LDL cholesterol,Cholesterol, total,QRS duration,Celiac disease,Antineutrophil cytoplasmic antibody-associated vasculitis,Ovarian cancer in BRCA1 mutation carriers,IgG glycosylation,QRS complex (Cornell),Multiple system atrophy,Erythema nodosum in inflammatory bowel disease,Post bronchodilator FEV1,Body mass index,Alzheimer_s disease in AP…	1	0	1	0	0.2187	0	0.0262683	0.000493998	0.692228	0.00109933	4.32e-13	1.97e-15	0.0703697	0.933586	0.637935	0.777162	0.00485763	0.0833547	0.999567	0.000333155
19:7255701_A_G	rs36047283	19	7255701	A	G	SBP	-0.822211	0.110746	34.97	INSR	0	Diabetic retinopathy,Sexual dysfunction (SSRI_SNRI-related),Hypothyroidism,Resistin levels,Polycystic ovary syndrome,Triglycerides,Height,Asthma (childhood onset),Urate levels,Periodontitis,Thyroid hormone levels,Body mass index,Cerebrospinal fluid biomarker levels,Hip circumference adjusted for BMI	1	0	1	0	1	0	NA	0.318565	NA	3.48e-09	3.35e-09	0.00057275	0.563991	NA	NA	NA	NA	0.103269	0.48315	0.0753125
2:26914364_C_T	rs1275988	2	26914364	C	T	SBP	-0.576532	0.605049	62.75	KCNK3	1215	Periodontal microbiota,Non-small cell lung cancer,Fasting glucose-related traits (interaction with BMI),Response to cytadine analogues (cytosine arabinoside),Post bronchodilator FEV1_FVC ratio,Alzheimer disease and age of onset,Metabolite levels (HVA),Metabolite levels (HVA_MHPG ratio),Post bronchodilator FEV1,Obesity-related traits,Mean arterial pressure,Body mass index,Venous thromboembolism ad…	1	1	0.0532	1	0.1755	0	3.6e-05	0.750245	0.340527	2.77e-13	2.35e-15	6.25e-08	0.0026998	0.0113442	0.123936	0.461823	0.307333	0.251739	0.000534628	0.000207292
2:43194596_G_T	rs72876037	2	43194596	G	T	SBP	-0.713057	0.120652	32.44	Mir_548	-101907	Hyperactive-impulsive symptoms,Attention deficit hyperactivity disorder,Polycystic ovary syndrome,Multiple sclerosis,Hypospadias,Prostate cancer,Orofacial clefts,Platelet count,Response to amphetamines,Neuroticism,Cisplatin-induced ototoxicity,Mitochondrial DNA levels,Body mass index,Diastolic blood pressure,Glucose homeostasis traits,White matter hyperintensity burden,Hair morphology,Male-patter…	0.4785	1	1	1	0.0027	0	NA	0.0755907	NA	2.15e-07	1.23e-08	0.000225694	0.752003	NA	NA	NA	NA	0.0238816	0.348622	0.00424389
21:44759726_C_T	rs60376124	21	44759726	C	T	SBP	0.521578	0.297452	36.98	SIK1	74670	Biochemical measures,Metabolic syndrome,Non-alcoholic fatty liver disease histology (other),Information processing speed,Age-related nuclear cataracts,Eosinophilic esophagitis,Homocysteine levels,Blood trace element (Se levels),Plasma homocysteine levels (post-methionine load test),Cognitive performance,Systolic blood pressure change trajectories,Alzheimer disease and age of onset,Obesity-related…	1	0	1	0	1	0	NA	0.523199	NA	3.44e-09	1.19e-09	0.000168281	0.741844	NA	NA	NA	NA	0.510776	0.430204	0.988842
3:169100755_C_T	rs223102	3	169100755	C	T	SBP	-0.477558	0.526323	44.69	MECOM	0	Diastolic blood pressure,Systolic blood pressure,Aging (time to event),Blood pressure,Pulmonary function,Magnesium levels,Colorectal cancer,Telomere length,Melanoma,Blood pressure (smoking interaction),Multiple myeloma,Bladder cancer,Pulmonary function (smoking interaction),Chronic lymphocytic leukemia,Celiac disease,Nasopharyngeal carcinoma,Immune reponse to smallpox (secreted IL-1beta),Renal fu…	0.783	1	1	1	0.1755	0	0.651548	0.0749241	0.0570111	4.35e-12	2.3e-11	0.000121964	0.00664189	0.761867	0.797068	0.933586	0.536808	0.0429393	0.166835	0.0757343
3:27562988_C_T	rs2643826	3	27562988	C	T	SBP	0.464887	0.445357	39.29	SLC4A7	-64743	Blood pressure,Diastolic blood pressure,Systolic blood pressure,Breast cancer,Hodgkin_s lymphoma,Breast cancer (early onset),Rheumatoid arthritis,Multiple sclerosis,Chronic lymphocytic leukemia,Cancer (pleiotropy),Late-onset Alzheimer_s disease,Hypertension,B-cell malignancies (chronic lymphocytic leukemia, Hodgkin lymphoma or multiple myeloma) (pleiotropy)	1	0	0.8288	0	1	0	NA	0.995348	NA	2.15e-10	3.66e-10	0.000412716	0.142467	NA	NA	NA	NA	0.0830096	0.0704171	0.838824
4:81182554_T_C	rs12509595	4	81182554	T	C	SBP	0.678842	0.298045	70.4	FGF5	5186	Diastolic blood pressure,Blood pressure,Systolic blood pressure,Ankylosing spondylitis,Urate levels,Obesity-related traits,Hypertension,Bipolar disorder (inflammation and infection response interaction),Cognitive decline rate in late mild cognitive impairment,Mean arterial pressure,Exploratory eye movement dysfunction in schizophrenia (cognitive search score),Monobrow,Male-pattern baldness,Caroti…	1	1	1	0	1	0	NA	1.03e-06	NA	2.8e-17	4.85e-17	8.06e-07	0.028706	NA	NA	NA	NA	0.90315	0.73034	0.893617
4:86719165_T_C	rs17010957	4	86719165	T	C	SBP	0.69614	0.13781	44.15	ARHGAP24	0	PR interval,Electrocardiographic traits,Response to cytidine analogues (gemcitabine),Mammographic density,Obesity-related traits,Systolic blood pressure,PR segment,Height,Diisocyanate-induced asthma	0.7134	1	1	1	0.8586	0	0.4367	0.426503	0.371527	0.000532543	3.04e-11	1.42e-11	0.567709	0.537221	0.88866	0.218409	0.00404028	0.0406574	0.053443	0.215386
5:155829480_TC_T	rs150942951	5	155829480	TC	T	SBP	5.57925	0.0109396	38.89	SGCD	0	Multiple sclerosis (age of onset),Anthropometric traits,Lung function (forced expiratory flow between 25% and 75% of forced vital capacity),Response to bronchodilator in chronic obstructive pulmonary disease (change in FEV1),Daytime sleep phenotypes,Type 2 diabetes,Airway responsiveness in chronic obstructive pulmonary disease,Schizophrenia,Egg allergy,Response to paliperidone in schizophrenia (C…	NA	NA	1	0	0.1863	0	NA	NA	NA	NA	NA	NA	NA	NA	NA	NA	NA	NA	0.70529	0.999225
5:157849295_G_A	rs12187017	5	157849295	G	A	SBP	-0.507773	0.367886	45.97	Mir_186	256421	Blood pressure,Diastolic blood pressure,Systolic blood pressure,Hypertension,Hypospadias,Hip circumference (psychosocial stress interaction),Metabolite levels (Dihydroxy docosatrienoic acid),Breast cancer,Longevity (90 years and older),Longevity (85 years and older),PR interval in Tripanosoma cruzi seropositivity,IgG glycosylation,Pericardial fat,Pericardial adipose tissue adjusted for height and…	1	0	1	0	1	0	0.951673	0.0277519	0.538301	1.81e-09	1.2e-11	5.7e-06	0.182422	0.7022	0.781183	0.895317	0.863887	0.356486	0.84587	0.19159
5:32831670_T_C	rs13154066	5	32831670	T	C	SBP	0.51187	0.59098	49.9	NPR3	-39840	Height,Blood pressure,Diastolic blood pressure,Hypertension,Systolic blood pressure,Ovarian reserve,Waist circumference adjusted for body mass index,Mean arterial pressure,Hip circumference adjusted for BMI	0.7424	1	1	1	1	0	0.146609	0.266403	0.974675	9.64e-07	1.62e-12	1.09e-09	0.0955807	0.0235307	0.33094	0.203988	0.149535	0.0394159	0.0254975	0.898997
6:25978402_T_C	rs72832602	6	25978402	T	C	SBP	0.677474	0.126777	39.24	TRIM38	0	Urate levels,Iron status biomarkers,Height,Bilirubin levels,Uric acid levels,Hematological parameters,Hepcidin levels,Blood pressure,Carotid intima media thickness,Diastolic blood pressure,Hypertension,Systolic blood pressure,Cardiovascular disease risk factors,LDL cholesterol,Cholesterol, total,Hematology traits,Glycated hemoglobin levels,Red blood cell traits,Alcohol consumption (transferrin gl…	1	1	1	1	0.621	0	NA	0.390629	NA	2.1e-12	3.75e-10	0.00158088	0.145795	0.763132	0.0268747	0.0105591	0.797367	0.0896274	0.162478	0.148867
6:32050067_T_C	rs185819	6	32050067	T	C	SBP	0.533781	0.513485	54.08	TNXB	0	Bone mineral density (spine),Arthritis (juvenile idiopathic),Multiple sclerosis,Systemic lupus erythematosus,Ulcerative colitis,Lung cancer,Eosinophil counts,Anti-cyclic Citrullinated Peptide Antibody,Type 1 diabetes,Schizophrenia,Hematological parameters,Hepatitis B vaccine response,Systemic sclerosis,Asthma,Rheumatoid arthritis,Graves_ disease,Pulmonary function,Diastolic blood pressure,Hyperte…	1	1	0.1036	0	NA	NA	0.106766	0.27828	0.0873255	2e-07	1.93e-13	4.5e-10	0.0184162	0.126162	0.101236	0.87454	0.00151691	0.424034	0.0149119	NA
8:10758213_A_G	rs10107145	8	10758213	A	G	SBP	-0.406385	0.527973	32.15	XKR6	0	Triglycerides,Carotid intima media thickness,Retinal vascular caliber,Eosinophilic esophagitis,Response to antipsychotic therapy (extrapyramidal side effects),Alzheimer_s disease,Asthma and hay fever,Gut microbiota (beta diversity),Extraversion,Neuroticism,Morning vs. evening chronotype,Subjective well-being,Positive affect,Obesity-related traits,Post bronchodilator FEV1_FVC ratio,Response to che…	0.058	0	1	0	<0.0027	1	0.030936	0.172089	0.000794113	3.45e-05	1.43e-08	3.16e-05	0.0830364	0.00782394	0.666198	0.714824	0.950165	0.00106188	0.311688	5.72e-07
10:114754784_T_C	rs35198068	10	114754784	T	C	T2D	-0.33	0.3074	425.39	TCF7L2	0	Type 2 diabetes,Type 2 diabetes and other traits,Proinsulin levels,Metabolic syndrome,Glycated hemoglobin levels,Colorectal cancer,Myopia (pathological),Lung cancer,Serum dimethylarginine levels (asymmetric_symetric ratio),Bipolar disorder (body mass index interaction),Two-hour glucose challenge,Fasting glucose-related traits,Fasting insulin-related traits (interaction with BMI),Fasting glucose-r…	1	1	1	1	1	0	NA	0.00161641	NA	0.294301	0.000763407	0.000800844	1.64e-94	NA	NA	NA	NA	0.111561	0.00171146	0.00916724
10:124192430_T_C	rs10510110	10	124192430	T	C	T2D	0.089	0.4723	35.2	PLEKHA1	-559	Age-related macular degeneration (wet),Age-related macular degeneration,Myopia (pathological),Height,Age-related macular degeneration (CNV),Age-related macular degeneration (CNV vs. GA),Age-related macular degeneration (GA),Age-related macular degeneration (extreme sampling),Type 2 diabetes,Migraine,Obesity-related traits,Smoking cessation in chronic obstructive pulmonary disease,Exudative age-re…	1	1	1	1	0.7308	1	0.935377	0.103318	0.508426	0.648789	0.793652	0.875196	2.97e-09	0.733536	0.938685	0.545994	0.0731864	0.934711	0.279987	0.0174304
10:94444793_C_T	rs10882098	10	94444793	C	T	T2D	-0.14	0.4485	87.11	HHEX	4886	Type 2 diabetes,Triglycerides,Dehydroepiandrosterone sulphate levels,Airflow obstruction,Multiple sclerosis,Drug-induced liver injury (diclofenac),Refractive error,Inflammatory bowel disease,Glomerular filtration rate (creatinine),Ulcerative colitis,Survival in sporadic amyotrophic lateral sclerosis,3-hydroxypropylmercapturic acid levels in smokers	0.49	0	0.6342	0	1	1	NA	0.00167939	NA	0.0790916	0.828887	0.13661	1.03e-20	NA	NA	NA	NA	0.0936608	0.198519	0.228911
11:17408630_C_T	rs5215	11	17408630	C	T	T2D	-0.083	0.3364	30.62	KCNJ11	0	Type 2 diabetes,Diastolic blood pressure,Schizophrenia,Opioid sensitivity,Schizophrenia or bipolar disorder,Glaucoma (primary angle closure),Height,Parental extreme longevity (95 years and older),Night sleep phenotypes,Gout,Body mass index,Post bronchodilator FEV1_FVC ratio,Response to abacavir-containing treatment in HIV-1 infection (virologic failure),Response to efavirenz-containing treatment …	0.654	0	1	1	1	0	8.52e-06	0.327858	0.963188	1.53e-05	8.07e-07	0.00057397	3.14e-08	0.105739	0.00422159	0.0455003	0.360567	0.0186211	0.0430142	0.228053
11:72424634_T_C	rs9667947	11	72424634	T	C	T2D	0.11	0.1689	33.52	ARAP1	0	Proinsulin levels,Rheumatoid arthritis,Body mass index in asthmatics,Crohn_s disease,Asymmetrical dimethylarginine levels,Optic nerve measurement (cup area),Type 2 diabetes,Fasting glucose-related traits (interaction with BMI),Insomnia (caffeine-induced),Systemic lupus erythematosus,Post bronchodilator FEV1_FVC ratio,Alloimmunization response to red blood cell transfusion in sickle cell anemia,Se…	1	1	0.2856	0	NA	NA	NA	0.478974	NA	0.854356	0.708599	0.608019	7.06e-09	NA	NA	NA	NA	0.24784	0.0458027	NA
12:4376089_C_T	rs4238013	12	4376089	C	T	T2D	-0.13	0.1979	42.25	CCND2	6811	Major depressive disorder,Acute lymphoblastic leukemia (childhood),Phosphorus levels,Allergic rhinitis,Colorectal cancer,Red blood cell traits,Migraine,Migraine without aura,Migraine - clinic-based,Response to cytadine analogues (cytosine arabinoside),Red blood cell count,Cognitive performance,Gut microbiota (bacterial taxa),Alzheimer disease and age of onset,Obesity-related traits,QT interval (i…	0.068	0	0.2688	0	1	0	NA	0.183961	NA	0.159852	0.0681305	0.0924278	8.03e-11	NA	NA	NA	NA	0.00177132	0.00286365	0.490232
13:80705315_G_T	rs11616380	13	80705315	G	T	T2D	-0.089	0.2665	30.94	SPRY2	204795	Pancreatic cancer,Type 2 diabetes,Adiposity,Orofacial clefts,Fasting insulin-related traits (interaction with BMI),Body fat percentage,Diastolic blood pressure,Obesity-related traits,Sleep duration,Response to inhaled corticosteroid treatment in asthma (change in FEV1),Polychlorinated biphenyl levels,Cleft lip with or without cleft palate,Methadone dose in opioid dependence,Nonsyndromic cleft lip…	0.046	0	1	0	<0.0021	0	0.775097	0.376414	0.310542	0.000396474	0.00152349	0.101167	2.66e-08	0.453255	0.334589	0.277387	0.795435	0.00509621	0.169935	2.7e-05
16:75252327_G_A	rs8056814	16	75252327	G	A	T2D	-0.16	0.0805	35.12	CTRB1	555	Type 1 diabetes,Pulmonary function,Pancreatic cancer,Crohn_s disease (time to surgery),Pulmonary function (smoking interaction),HIV-1 control,Migraine,Post bronchodilator FEV1_FVC ratio,Obesity-related traits,General cognitive ability,White matter lesion progression (adjusted for white matter lesion burden at baseline),Advanced age-related macular degeneration,Chronic obstructive pulmonary diseas…	1	1	1	1	1	0	0.0437589	1.06e-05	0.429835	0.862688	0.712203	0.445447	3.11e-09	0.933586	0.947545	0.745181	0.251519	0.874523	0.844889	0.874006
2:227181683_G_T	rs2713552	2	227181683	G	T	T2D	0.094	0.3905	39.27	LOC646736	-136905	Coronary heart disease,Type 2 diabetes and other traits,HDL cholesterol,Triglycerides,Cerebrospinal P-tau181p levels,Adiposity,Corneal astigmatism,Adiponectin levels,Type 2 diabetes,Fasting insulin-related traits (interaction with BMI),Visceral adipose tissue_subcutaneous adipose tissue ratio,Sexual dimorphism in anthropometric traits,Body fat percentage,Modified Stumvoll Insulin Sensitivity Inde…	1	1	1	1	0.1092	1	3.16e-05	0.000592631	0.18082	0.000931781	0.000202319	0.00599144	3.69e-10	1.3e-14	0.824141	0.17118	1.03e-19	0.693692	0.0617426	0.00255716
2:43761299_A_G	rs17031005	2	43761299	A	G	T2D	0.14	0.0858	31.36	THADA	0	Type 2 diabetes,Gallstone disease,Cholesterol, total,LDL cholesterol,Polycystic ovary syndrome,Multiple sclerosis,Lipid metabolism phenotypes,Prostate cancer,Orofacial clefts,Phytosterol levels,DNA methylation (variation),Platelet count,Crohn_s disease,Response to amphetamines,Diabetes in response to antihypertensive drug treatment (treatment strategy interaction),Metabolite levels (lipoprotein m…	0.088	0	1	1	<0.0021	0	0.0327924	0.00818851	0.286407	0.689683	0.219361	0.202431	2.14e-08	0.743225	0.137843	0.114537	0.360058	0.00225033	0.347635	1.91e-06
22:30599562_A_G	rs2023681	22	30599562	A	G	T2D	-0.14	0.095	31.36	HORMAD2	-26500	Type 1 diabetes,Nephropathy,Dialysis-related mortality,Lung cancer,IgA nephropathy,Wilms tumor,Coronary artery calcification,Rheumatoid arthritis,Inflammatory bowel disease (early onset),LDL cholesterol,Crohn_s disease,Tonsillectomy,Bipolar disorder or attention deficit hyperactivity disorder,Parental longevity (combined parental age at death),Inflammatory bowel disease,Optic disc area,Ulcerative…	NA	NA	<0.0021	0	NA	NA	NA	NA	NA	NA	NA	NA	NA	NA	NA	NA	NA	NA	9.99e-07	NA
3:123065778_A_G	rs11708067	3	123065778	A	G	T2D	0.12	0.1768	44.44	ADCY5	0	Esophageal cancer,Birth weight,Fasting glucose-related traits,Two-hour glucose challenge,Type 2 diabetes,Fasting glucose-related traits (interaction with BMI),Platelet count,Obesity-related traits,Body mass index,Chronic kidney disease,Polychlorinated biphenyl levels,Fibrinogen levels,Age-related diseases and mortality,Age-related diseases, mortality and associated endophenotypes	0.002	0	0.5733	0	<0.0021	0	6.33e-05	0.712804	0.00567079	0.021734	0.0297985	0.256326	2.62e-11	0.305651	6.8e-06	0.0021646	0.000324095	0.000194092	0.117224	1.9e-06
3:12336507_G_A	rs11709077	3	12336507	G	A	T2D	-0.15	0.1174	46.49	PPARG	56492	Type 2 diabetes,Cholesterol, total,Cardiac hypertrophy,Alcohol dependence,Fasting insulin-related traits (interaction with BMI),Sexual dimorphism in anthropometric traits,Platelet count,Drug-induced liver injury,Plasminogen activator inhibitor type 1 levels (PAI-1),Gut microbiota (functional units),Modified Stumvoll Insulin Sensitivity Index,Waist-hip ratio,Waist-to-hip ratio adjusted for body ma…	1	1	1	1	1	0	1.61e-07	0.884841	0.772842	0.291891	0.799493	0.544537	9.22e-12	0.000581714	0.691938	0.524539	0.00766076	0.487501	0.970252	0.251612
3:185516520_G_A	rs4686696	3	185516520	G	A	T2D	0.15	0.2889	100	IGF2BP2	0	Type 2 diabetes,Attention deficit hyperactivity disorder symptoms (interaction),Body mass index,Menarche (age at onset),Diabetes (gestational),Fasting glucose-related traits (interaction with BMI),Airflow obstruction,Obesity,Height,Gut microbiota (bacterial taxa),Glomerular filtration rate in non diabetics (creatinine),Systolic blood pressure,Waist circumference,Hip circumference,Post bronchodila…	<0.002	0	0.0252	0	0.0042	0	0.00244308	0.150297	0.501812	0.0978588	0.603309	0.421805	1.52e-23	0.153127	0.179562	0.608077	0.0754404	2.52e-07	0.000107872	0.000253981
3:64710850_T_C	rs7428936	3	64710850	T	C	T2D	0.089	0.4142	35.2	MIR548A2	0	Type 2 diabetes,Waist-hip ratio,Coronary artery calcification,Liver enzyme levels (alanine transaminase),Liver enzyme levels (aspartate transaminase),Visceral adipose tissue_subcutaneous adipose tissue ratio,Visceral adipose tissue adjusted for BMI,Sexual dimorphism in anthropometric traits,Systemic juvenile idiopathic arthritis,Waist circumference adjusted for body mass index,Hip circumference,W…	1	0	1	1	0.0861	1	0.000342747	0.197298	0.355967	0.000120404	0.136905	0.0982881	2.97e-09	0.025398	0.119814	0.0744588	0.0813586	0.151262	0.859689	0.00177005
4:6299940_C_T	rs3821943	4	6299940	C	T	T2D	0.098	0.4406	42.68	WFS1	0	Type 2 diabetes and other traits,Type 2 diabetes,Response to angiotensin II receptor blocker therapy,Blood trace element (Zn levels),IgG glycosylation,Parental longevity (mother_s age at death),Cisplatin-induced ototoxicity,Electroencephalogram traits,Obesity-related traits,Dysphagia,Response to zileuton treatment in asthma (FEV1 change interaction),Cannabis use (initiation)	1	1	1	1	1	0	0.580516	0.324203	0.46272	0.63882	0.184946	0.0823558	6.43e-11	0.359317	0.862591	0.375191	0.236542	0.225687	0.548326	0.213436
6:126792095_A_G	rs11759026	6	126792095	A	G	T2D	-0.11	0.2533	37.35	AK127472	0	Type 1 diabetes,Height,Menarche (age at onset),Bone mineral density,Intracranial volume,Bone mineral density (paediatric, total body less head),Bone mineral density (paediatric, upper limb),Bone mineral density (paediatric, skull),Blood pressure,Type 2 diabetes,Food addiction,Life satisfaction,Infant length,Subcortical brain region volumes,Monobrow,Male-pattern baldness,Hip circumference adjusted…	0.04	0	0.0021	0	1	0	NA	0.00752271	NA	0.165226	0.298159	0.89617	9.89e-10	NA	NA	NA	NA	0.00630208	0.000501676	0.860743
6:20673880_T_C	rs7451008	6	20673880	T	C	T2D	-0.19	0.2718	141.02	CDKAL1	0	Type 2 diabetes,Crohn_s disease,Type 2 diabetes and other traits,Ileal carcinoids,Diabetes (gestational),Glycated hemoglobin levels,Body mass index,Body mass index (interaction),Fasting plasma glucose,Bladder cancer,Birth weight,Glycemic traits,Psoriasis vulgaris,Alzheimer disease and age of onset,Angiotensin-converting enzyme inhibitor intolerance,Obesity-related traits,Inflammatory bowel diseas…	1	1	1	1	1	0	NA	0.0329618	NA	0.440967	0.377953	0.458362	1.6e-32	NA	NA	NA	NA	0.882324	0.679286	0.448367
6:32595083_G_T	rs3129768	6	32595083	G	T	T2D	0.11	0.2256	33.52	HLA-DQA1	10098	Crohn_s disease,Bone mineral density (spine),Arthritis (juvenile idiopathic),Rheumatoid arthritis,Type 1 diabetes,Celiac disease,Multiple sclerosis,Inflammatory bowel disease,Systemic lupus erythematosus,Ulcerative colitis,Anti-cyclic Citrullinated Peptide Antibody,Hepatitis B,Schizophrenia,Hematological parameters,Hepatitis B vaccine response,Systemic sclerosis,Asthma,Graves_ disease,HPV seropos…	NA	NA	NA	NA	0.1932	0	NA	NA	NA	NA	NA	NA	NA	NA	NA	NA	NA	NA	NA	0.0233585
6:83568747_T_C	rs143304587	6	83568747	T	C	T2D	-0.24	0.0224	34.27	UBE3D	33437	Subjective well-being,Schizophrenia,Crohn_s disease,Response to radiotherapy in prostate cancer (toxicity, urinary frequency)	1	1	1	1	1	0	NA	0.101172	NA	0.653935	0.710842	0.671856	4.81e-09	NA	NA	NA	NA	0.671843	0.834467	0.53759
7:28194397_C_A	rs860262	7	28194397	C	A	T2D	-0.098	0.4657	42.68	JAZF1	0	Type 2 diabetes,Prostate cancer,Height,Type 1 diabetes,Diabetic retinopathy,Hypospadias,Crohn_s disease,Airflow obstruction,Systemic lupus erythematosus and Systemic sclerosis,Gout,Waist circumference adjusted for body mass index,Thiazide-induced adverse metabolic effects in hypertensive patients,Folding of antihelix,Rheumatoid arthritis,Free thyroxine concentration,Systemic lupus erythematosus,H…	NA	NA	NA	NA	1	0	NA	NA	NA	NA	NA	NA	NA	NA	NA	NA	NA	NA	NA	0.181661
8:118185025_G_A	rs3802177	8	118185025	G	A	T2D	-0.14	0.2863	76.56	SLC30A8	0	Type 2 diabetes,Glycated hemoglobin levels,Type 2 diabetes and other traits,Asthma,Proinsulin levels,Kawasaki disease,Fasting plasma glucose,Intraocular pressure,Fasting glucose-related traits,Fasting glucose-related traits (interaction with BMI),Lung cancer,Obesity-related traits,Colorectal cancer,Gut microbiome composition (winter),3-hydroxypropylmercapturic acid levels in smokers,3-hydroxy-1-m…	0.96	0	0.7161	0	1	1	0.00433166	0.287237	0.771927	0.93342	0.594124	0.475679	2.13e-18	0.101236	0.017097	0.0142856	0.91391	0.147929	0.189566	0.357678
9:84311800_T_C	rs9410573	9	84311800	T	C	T2D	0.088	0.4261	34.42	BC036431	0	Hippocampal atrophy,Schizophrenia,Visceral fat,Visceral adipose tissue adjusted for BMI,IgG glycosylation,Type 2 diabetes,Post bronchodilator FEV1 in COPD,Pediatric bone mineral density (spine)	1	1	1	1	1	0	NA	0.100692	NA	0.406934	0.893322	0.400348	4.45e-09	NA	NA	NA	NA	0.859504	0.911717	0.373254
1:109818530_C_T	rs646776	1	109818530	C	T	TC	0.1272	0.7876	917.22	CELSR2	-152	LDL cholesterol,Coronary heart disease,Cholesterol, total,Myocardial infarction (early onset),Metabolite levels,Cardiovascular disease risk factors,Lipoprotein-associated phospholipase A2 activity and mass,Progranulin levels,Lipid metabolism phenotypes,Adverse response to chemotherapy (neutropenia_leucopenia) (carboplatin),Coronary artery disease or ischemic stroke,Coronary artery disease or larg…	1	1	1	1	1	1	0.0789593	9.01e-19	0.0178642	0.71828	0.779191	0.744939	0.0754404	0.395325	1.77e-201	3.06e-290	1.11e-16	0.965301	0.278803	0.0429494
1:220970028_A_G	rs2642438	1	220970028	A	G	TC	0.037	0.7454	85.56		0	LDL cholesterol,Cholesterol, total,F-cell distribution,Monocyte early outgrowth colony forming units,Bipolar disorder,Response to antipsychotic therapy (extrapyramidal side effects),Heart failure,Fat distribution (HIV),C-reactive protein levels or total cholesterol levels (pleiotropy),Waist circumference adjusted for body mass index,Post bronchodilator FEV1_FVC ratio,Obesity-related traits,Breast…	1	1	1	1	1	0	0.161513	0.478986	0.0292163	0.554968	0.343381	0.464354	0.348501	6e-06	2.24e-20	5.25e-17	7.9e-15	0.751927	0.496545	0.175214
1:234853406_A_G	rs558971	1	234853406	A	G	TC	0.0398	0.5303	122.23	LOC100506810	6381	Cognitive test performance,LDL cholesterol,Cholesterol, total,Life threatening arrhythmia,HIV-1 control,Immune reponse to smallpox (secreted IL-2),Bipolar disorder,IgG glycosylation,C-reactive protein levels or total cholesterol levels (pleiotropy),C-reactive protein levels or LDL-cholesterol levels (pleiotropy),Parental longevity (combined parental age at death),Night sleep phenotypes,Obesity-re…	1	0	0.1196	0	1	0	0.438816	0.0223901	0.00677528	0.14952	0.978826	0.173763	0.679362	0.347529	2.06e-28	5.47e-25	0.00182301	0.0275939	0.00102518	0.0990107
1:23766233_C_T	rs1077514	1	23766233	C	T	TC	0.0301	0.8707	33.51	ASAP3	0	Cholesterol, total,Height,Coenzyme Q10 levels,QT interval,Inflammatory skin disease,Chronic lymphocytic leukemia	<0.0091	0	0.0644	0	0.7216	0	0.981868	0.412488	0.177714	0.298502	0.0904677	0.141201	0.567709	0.00309307	7.1e-09	0.000170417	0.000626211	3.76e-05	0.00137404	0.00880733
1:25760920_C_T	rs11802413	1	25760920	C	T	TC	0.0287	0.5369	67.24	TMEM57	0	Cholesterol, total,LDL cholesterol,Erythrocyte sedimentation rate,Ankylosing spondylitis,Crohn_s disease,Celiac disease,IgG glycosylation,Psoriasis vulgaris,Nose morphology,Dementia and core Alzheimer_s disease neuropathologic changes,Post bronchodilator FEV1_FVC ratio,Urate levels in obese individuals,Severe influenza A (H1N1) infection,Male-pattern baldness	1	0	1	0	1	1	0.974266	0.40376	0.605764	0.0369855	0.00438191	0.0404727	0.930936	0.0562504	2.4e-16	2.91e-19	0.746294	0.0707639	0.0310669	0.645619
1:55505647_G_T	rs11591147	1	55505647	G	T	TC	0.3341	0.98285	372.96	PCSK9	0	LDL cholesterol,Myocardial infarction (early onset),Cholesterol, total,Coronary heart disease,Response to statins (LDL cholesterol change),Wilms tumor,Allergic rhinitis,Non-substance related behavioral disinhibition,Metabolite levels,Adult asthma,Metabolite levels (lipoprotein measures),Angiotensin-converting enzyme inhibitor intolerance,HDL cholesterol,Age-related cataracts (age at onset),Corona…	1	1	1	1	1	0	NA	7.47e-06	NA	0.457712	0.926154	0.493757	0.771927	0.713721	4.25e-83	8.18e-168	0.0244489	0.646552	0.73138	0.731155
1:63050598_T_G	rs3850634	1	63050598	T	G	TC	0.0761	0.6913	401.05	DOCK7	0	Triglycerides,Cholesterol, total,LDL cholesterol,Body mass index,Weight,Lipid metabolism phenotypes,Lipid traits,Metabolite levels,Chronotype,Morning vs. evening chronotype,Response to cyclophosphamide in systemic lupus erythematosus with lupus nephritis,Pneumococcal bacteremia,Sleep traits (multi-trait analysis),Very long-chain saturated fatty acid levels (fatty acid 20:0),Metabolite levels (lip…	1	1	1	1	1	0	0.317311	0.174855	0.963745	0.693134	0.751105	0.467297	0.88866	6.47e-78	3.25e-89	1.75e-37	4.44e-05	0.583634	0.567856	0.961374
1:92993807_C_T	rs6603981	1	92993807	C	T	TC	0.0351	0.8061	66.63	EVI5	0	Multiple sclerosis,Cholesterol, total,Height,Bipolar disorder and schizophrenia,Epstein Barr virus nuclear antigen 1 IgG levels or multiple sclerosis,Systemic lupus erythematosus,Trans fatty acid levels,Obesity-related traits,LDL cholesterol,Crohn_s disease,Inflammatory bowel disease	0.4277	0	1	1	NA	NA	0.00991019	0.028628	0.0265583	0.233775	0.569291	0.075463	0.973409	0.0718606	3.27e-16	1.1e-14	0.353111	0.00699394	0.793451	NA
10:113933886_A_G	rs2255141	10	113933886	A	G	TC	0.0314	0.3193	64.82	GPAM	0	LDL cholesterol,Cholesterol, total,Colorectal cancer,Migraine,Multiple sclerosis,HDL cholesterol,3-hydroxypropylmercapturic acid levels in smokers,3-hydroxy-1-methylpropylmercapturic acid levels in smokers	1	0	0.69	0	1	1	0.00837999	0.32201	0.399308	0.368488	0.223051	0.464716	0.169131	6.42e-09	8.19e-16	7.72e-14	8.38e-20	0.0229325	0.00908919	0.775042
10:17260290_A_G	rs10904908	10	17260290	A	G	TC	0.025	0.4538	48.23	BC078172	0	Response to treatment for acute lymphoblastic leukemia,Folate pathway vitamin levels,Quantitative traits,Urinary albumin excretion,Vitamin B levels in ischemic stroke,Homocysteine levels,Cholesterol, total,Urinary albumin-to-creatinine ratio,Glucose homeostasis traits,Colorectal cancer,Whole-brain volume,Telomere length,Microalbuminuria,Urinary albumin-to-creatinine ratio in non-diabetics	1	1	1	1	1	1	0.438816	0.606351	0.507989	0.0506488	0.0049077	0.0289476	0.257074	0.00433166	3.8e-12	1.88e-07	1.23e-05	0.964419	0.409178	0.0494338
10:45988597_G_A	rs10900221	10	45988597	G	A	TC	0.0255	0.2731	38.68		0	Prostate cancer,Red blood cell traits,Lung function (FEV1_FVC),HDL cholesterol,Mean corpuscular volume,Cholesterol, total,Mean corpuscular hemoglobin,Blood metabolite levels	1	1	1	1	1	1	0.759943	0.574176	0.29834	0.83645	0.88423	0.828639	0.126162	0.772219	4.99e-10	0.000126418	7.38e-11	0.91185	0.611574	0.469227
11:118486067_T_C	rs11603023	11	118486067	T	C	TC	0.0216	0.4512	36	PHLDB1	0	Pain,Glioma,Celiac disease or Rheumatoid arthritis,Primary biliary cirrhosis,Follicular lymphoma,Preeclampsia,Systemic lupus erythematosus,Fat distribution (HIV),Cholesterol, total,Rheumatoid arthritis,Autism spectrum disorder, attention deficit-hyperactivity disorder, bipolar disorder, major depressive disorder, and schizophrenia (combined),Vitiligo,Multiple sclerosis,Height,Hip minimal joint sp…	1	1	1	0	1	1	0.208368	0.973121	0.364041	0.688093	0.678244	0.693931	0.504985	0.680512	1.97e-09	5.61e-06	0.000918776	0.235376	0.0121792	0.0265035
11:122534504_T_C	rs7117842	11	122534504	T	C	TC	0.0294	0.3892	66.69	UBASH3B	0	Hemostatic factors and hematological phenotypes,HDL cholesterol,Cholesterol, total,Menarche (age at onset),IgG glycosylation,Gut microbiota (bacterial taxa),Age at voice drop,Post bronchodilator FEV1_FVC ratio,Stroke,Age-related diseases and mortality,Age-related diseases, mortality and associated endophenotypes,Response to paliperidone in schizophrenia (negative Marder score)	1	1	1	1	1	1	0.00553387	0.0501607	0.600921	0.244762	0.39131	0.594891	0.386125	0.556374	3.17e-16	4.36e-07	7.76e-15	0.358771	0.200369	0.616602
11:126243952_G_A	rs11220462	11	126243952	G	A	TC	0.0474	0.1425	66.79	ST3GAL4	0	Attention deficit hyperactivity disorder and conduct disorder,Liver enzyme levels (alkaline phosphatase),LDL cholesterol,Cholesterol, total,Hair color,Coronary heart disease,Heart failure,Breast size,Menarche (age at onset),Primary tooth development (time to first tooth eruption),Alzheimer_s disease (late onset),Alzheimer disease and age of onset,C-reactive protein levels or total cholesterol lev…	1	1	1	1	0.0176	0	0.125543	0.00485769	0.0490977	0.628131	0.660571	0.270867	0.203115	0.000465258	3.02e-16	1.52e-23	0.00381755	0.385668	0.330236	0.000186424
11:18656271_C_T	rs10832962	11	18656271	C	T	TC	0.0315	0.719	65.24	SPTY2D1	-251	Cholesterol, total,Amyloid A serum levels,Ovarian reserve,Metabolic traits,Blood metabolite ratios,Adverse response to chemotherapy (neutropenia_leucopenia) (cisplatin),Pancreatic cancer,Amyotrophic lateral sclerosis (sporadic),IgG glycosylation,Bipolar disorder and schizophrenia,Myopia,Lewy body disease,Diabetic kidney disease,Blood metabolite levels,Cerebrospinal fluid biomarker levels	1	1	1	1	1	0	0.668235	0.0739929	0.176339	0.33457	0.224921	0.400354	0.189351	0.00321969	6.64e-16	1.24e-15	0.257811	0.980986	0.554604	0.320082
11:48018355_A_G	rs4752805	11	48018355	A	G	TC	0.0251	0.2467	37.48	PTPRJ	0	Body mass index,D-dimer levels,Intraocular pressure,Alzheimer_s disease (late onset),Fasting glucose-related traits (interaction with BMI),Height,Migraine - clinic-based,Thrombin generation potential phenotypes,Subjective well-being,Neuroticism,Acute lymphoblastic leukemia (childhood),3-hydroxy-1-methylpropylmercapturic acid levels in smokers	1	1	1	1	1	1	0.374063	0.516133	0.304408	0.154729	0.130927	0.150566	0.28968	0.937074	9.24e-10	0.0132793	4.46e-17	0.817072	0.939273	0.721626
11:61597972_A_G	rs1535	11	61597972	A	G	TC	0.0497	0.6372	180.43	FADS2	0	Metabolite levels,Cholesterol, total,LDL cholesterol,HDL cholesterol,Triglycerides,Liver enzyme levels (alkaline phosphatase),Resting heart rate,Metabolic syndrome,Metabolic traits,Lipid metabolism phenotypes,Sphingolipid levels,Phospholipid levels (plasma),Estradiol levels,Blood metabolite ratios,Laryngeal squamous cell carcinoma,Fasting glucose-related traits,Response to statin therapy,Immune r…	1	1	1	1	1	1	0.302868	0.0204587	0.0129607	0.00622409	0.47785	0.101562	0.0021646	6e-40	3.9e-41	4.72e-44	1.77e-27	0.257925	0.117796	0.651766
12:109989228_G_T	rs12321904	12	109989228	G	T	TC	0.0222	0.5396	38.03	MMAB	2291	HDL cholesterol,Metabolic syndrome,Age-related nuclear cataracts,Metabolite levels (MHPG),Post bronchodilator FEV1	1	1	1	1	1	1	0.00610783	0.95611	0.668235	0.172842	0.42622	0.919452	0.642443	0.28968	6.97e-10	0.00687782	1.68e-17	0.683585	0.764038	0.821091
12:111884608_T_C	rs3184504	12	111884608	T	C	TC	0.0318	0.5343	73.87	SH2B3	0	Celiac disease,Eosinophil counts,Diastolic blood pressure,Systolic blood pressure,Type 1 diabetes,Esophageal cancer,Type 1 diabetes autoantibodies,Blood pressure,HDL cholesterol,Gamma glutamyl transpeptidase,Coronary heart disease,LDL cholesterol,Cholesterol, total,Retinal vascular caliber,Celiac disease or Rheumatoid arthritis,Drinking behavior,Alcohol consumption,Triglycerides,Intracranial aneu…	1	1	0.6072	0	0.5544	1	7.33e-06	1.03e-09	0.273412	3.3e-24	1.88e-17	0.000247052	0.00932238	0.00467563	8.36e-18	1.76e-12	7.68e-13	0.257354	0.00871607	0.00634795
12:112591686_G_A	rs17630235	12	112591686	G	A	TC	0.0298	0.5778	68.52	TRAFD1	-278	Type 1 diabetes,Biomedical quantitative traits,Esophageal cancer,Hematological parameters,HDL cholesterol,Metabolite levels,Gamma glutamyl transpeptidase,Coronary heart disease,Drinking behavior,Alcohol consumption,Oral cavity and pharyngeal cancer,Blood pressure,Triglycerides,Intracranial aneurysm,Mean platelet volume,Stroke (ischemic),Renal function-related traits (BUN),Renal function-related t…	1	1	1	0	0.8008	1	4.85e-07	1.01e-08	0.42026	1.4e-16	3.31e-13	0.000214579	0.0607927	0.048771	1.25e-16	7.8e-12	1.16e-09	0.303694	0.0133792	0.00868309
12:121416988_A_G	rs2244608	12	121416988	A	G	TC	0.0313	0.3391	71.56	HNF1A	0	C-reactive protein,Liver enzyme levels,Metabolic traits,LDL cholesterol,Coronary heart disease,Quantitative traits,Gamma glutamyl transpeptidase,Cardiovascular disease risk factors,Liver enzyme levels (gamma-glutamyl transferase),Gamma gluatamyl transferase levels,Cholesterol, total,N-glycan levels,C-reactive protein levels,Type 2 diabetes,Longevity,Chronic obstructive pulmonary disease-related b…	1	1	1	1	1	1	0.448705	1.02e-06	1.96e-110	0.0308537	0.0297437	0.426918	0.0278069	0.689157	2.69e-17	2.11e-20	0.000339237	0.548781	0.47034	0.676811
12:123775127_G_A	rs10773003	12	123775127	G	A	TC	0.0369	0.08839	40.48	SBNO1	0	Multiple sclerosis,HDL cholesterol,Parkinson_s disease,Platelet count,Adiponectin levels,Head circumference (infant),Schizophrenia,Type 2 diabetes,IgG glycosylation,Height,Late-onset Alzheimer_s disease,Educational attainment (years of education),Educational attainment (college completion),Allergy,Pubertal anthropometrics,Educational attainment,Hip circumference adjusted for BMI	0.2548	0	0.1564	0	1	1	0.195625	0.231517	0.056811	0.000544158	0.326401	0.0362327	0.531971	0.308432	1.99e-10	0.000526955	1.4e-14	0.00369039	0.001784	0.956237
12:9082581_A_G	rs4883201	12	9082581	A	G	TC	0.035	0.8865	39.06	PHC1	0	Non-alcoholic fatty liver disease histology (AST),Breast size,Cholesterol, total,IgG glycosylation,Alzheimer disease and age of onset,Response to radiotherapy in prostate cancer (overall toxicity),Myopia,Obesity-related traits,Exploratory eye movement dysfunction in schizophrenia (responsive search score),Response to radiotherapy in prostate cancer (toxicity, urinary frequency),Sjí_gren_s syndrome	1	1	1	1	0.7568	0	0.968093	0.506902	0.859924	0.0239606	0.0117723	0.193856	0.514289	0.242077	4.1e-10	3.15e-06	0.00579325	0.534502	0.500112	0.0103508
14:24872209_T_C	rs6573778	14	24872209	T	C	TC	0.0263	0.471	45.48	NYNRIN	0	Bipolar disorder,LDL cholesterol,Vitiligo,Height,Smooth-surface caries,IgG glycosylation,Post bronchodilator FEV1_FVC ratio,Attention deficit hyperactivity disorder symptom score,3-hydroxypropylmercapturic acid levels in smokers,Systolic blood pressure (cigarette smoking interaction),Hippocampal volume,Parent of origin effect on language impairment (paternal),Suicide behavior	1	1	1	1	1	1	0.953093	0.897554	0.022271	0.255739	0.230454	0.645605	0.0619482	0.2113	1.55e-11	5.27e-14	0.527662	0.159279	0.137258	0.925122
15:58678512_C_T	rs10468017	15	58678512	C	T	TC	0.0617	0.2757	237.93	LIPC	45661	HDL cholesterol,Triglycerides,Amyotrophic lateral sclerosis,Metabolite levels,Cholesterol, total,Hypertension,Cardiovascular disease risk factors,Asperger disorder,Metabolic syndrome (bivariate traits),Age-related macular degeneration,Lipid metabolism phenotypes,Phospholipid levels (plasma),Metabolic syndrome,Lipid traits,Barrett_s esophagus,Digestive system disease (Barrett_s esophagus and esoph…	1	1	1	1	1	1	0.457568	0.150134	0.62637	0.467783	0.511233	0.113089	0.317311	2.53e-22	1.11e-53	0.633939	2.38e-211	0.871511	0.21287	0.0401242
16:56989590_C_T	rs247616	16	56989590	C	T	TC	0.0499	0.2929	155.63	CETP	6243	Waist circumference and related phenotypes,Triglycerides,HDL cholesterol,Biochemical measures,Cardiovascular disease risk factors,Lipoprotein-associated phospholipase A2 activity and mass,LDL cholesterol,Cholesterol, total,Metabolic syndrome,Metabolic syndrome (bivariate traits),HDL Cholesterol - Triglycerides (HDLC-TG),Age-related macular degeneration,Lipid metabolism phenotypes,Sleep duration,L…	1	1	1	1	1	1	0.841481	0.00235845	0.0624603	0.544595	0.840911	0.52597	0.731034	2.36e-26	1.02e-35	1.33e-40	0	0.31277	0.56919	0.434383
16:67879400_G_A	rs3809630	16	67879400	G	A	TC	0.0314	0.1306	35.1	CENPT	0	HDL cholesterol,Metabolic traits,Metabolic syndrome,Blood metabolite ratios,Schizophrenia,C-reactive protein levels or HDL-cholesterol levels (pleiotropy),Obesity-related traits,Glomerular filtration rate (creatinine),Blood metabolite levels,Crohn_s disease	1	1	0.0552	0	<0.0088	0	0.0284164	0.333346	0.529437	0.0472715	0.248696	0.872016	0.339808	0.0264188	3.13e-09	0.841481	2.84e-59	0.213022	0.000975143	1.25e-05
16:72108093_G_A	rs2000999	16	72108093	G	A	TC	0.0617	0.1847	196.64	HPR	0	Attention deficit hyperactivity disorder and conduct disorder,Liver enzyme levels (alkaline phosphatase),LDL cholesterol,Cholesterol, total,Metabolite levels,Haptoglobin levels,Prostate cancer,Malaria,Response to anti-TNF therapy in rheumatoid arthritis,Metabolite levels (small molecules and protein measures),Body mass index (change over time) in cancer,Body mass index (change over time) in cance…	1	1	1	1	0.6072	0	0.0178642	0.000715409	0.694759	0.869596	0.796417	0.441531	0.953832	1.06e-05	1.13e-44	2.47e-45	0.59273	0.163664	0.826927	0.00536925
16:72800567_A_G	rs8044476	16	72800567	A	G	TC	0.0317	0.1293	38.63	AK021563	0	Kawasaki disease,Atrial fibrillation,Hypospadias,Stroke (ischemic),Metabolite levels,LDL cholesterol,Ischemic stroke (cardioembolic),Glucocorticoid-induced osteonecrosis,Schizophrenia,Age-related diseases and mortality,Age-related diseases, mortality and associated endophenotypes	1	1	1	1	1	0	0.0926041	0.987499	0.628992	0.60297	0.302783	0.18444	0.193601	0.0641604	5.11e-10	5.54e-09	0.317311	0.722006	0.335366	0.0183239
17:37807698_A_C	rs9972882	17	37807698	A	C	TC	0.0243	0.7401	36.91	STARD3	0	Asthma,Crohn_s disease,Type 1 diabetes,Hematological parameters,Type 1 diabetes autoantibodies,White blood cell count,HDL cholesterol,Primary biliary cirrhosis,Ulcerative colitis,White blood cell types,Systemic lupus erythematosus and Systemic sclerosis,Neutrophil count,Rheumatoid arthritis,C-reactive protein and white blood cell count,Multiple myeloma (hyperdiploidy),Cervical cancer,Self-reporte…	<0.0091	0	<0.0092	0	1	1	0.170241	0.0273188	0.0253445	0.873702	0.528589	0.387918	0.0114254	0.140567	1.24e-09	0.0481332	3.6e-19	6.72e-08	2.42e-07	0.127508
17:45438952_C_T	rs6504872	17	45438952	C	T	TC	0.025	0.4723	51.02	EFCAB13	0	Blood pressure,Systolic blood pressure,LDL cholesterol,Cholesterol, total,QRS duration,Ankylosing spondylitis,Multiple sclerosis,Multiple sclerosis or amyotrophic lateral sclerosis,Antineutrophil cytoplasmic antibody-associated vasculitis,Alzheimer_s disease (cognitive decline),IgG glycosylation,QRS complex (Cornell),Very long-chain saturated fatty acid levels (fatty acid 20:0),Erythema nodosum i…	1	1	1	0	1	1	0.00299996	0.10348	0.686782	0.965996	0.617685	0.290405	0.846698	0.000118851	9.14e-13	1.31e-13	1.54e-05	0.263951	0.100517	0.475003
17:67150176_T_C	rs2886232	17	67150176	T	C	TC	0.0358	0.1201	33.34	ABCA10	0	HDL cholesterol,Alzheimer disease and age of onset,Late-onset Alzheimer_s disease,Cholesterol, total,LDL cholesterol,MGMT methylation in smokers	1	1	1	1	0.0352	0	0.172132	0.558017	0.740963	0.294932	0.830447	0.429061	0.17383	0.691698	7.73e-09	1.83e-12	0.223731	0.524487	0.394672	0.000270112
17:7091650_T_C	rs314253	17	7091650	T	C	TC	0.0233	0.6649	39.66	DLG4	1558	Protein quantitative trait loci,Testosterone levels,Liver enzyme levels (alkaline phosphatase),IgA nephropathy,Metabolite levels,Adiponectin levels,Non-albumin protein levels,Sex hormone-binding globulin levels,Esophageal squamous cell carcinoma,Type 2 diabetes,Hormone measurements,Basal cell carcinoma,IgM levels,Birth weight,Economic and political preferences (time),IgA levels,Androgen levels,LD…	1	1	1	1	1	1	0.617075	0.208323	0.682473	0.630705	0.575494	0.397439	0.0607927	0.0114254	3.03e-10	1.91e-10	0.391366	0.710761	0.780826	0.913204
19:10686123_G_A	rs10403668	19	10686123	G	A	TC	0.0392	0.8377	61.47	AP1M2	0	Soluble ICAM-1,Protein quantitative trait loci,Myocardial infarction (early onset),Type 1 diabetes autoantibodies,Psoriasis,Coronary heart disease,Narcolepsy,Coronary artery disease or ischemic stroke,Coronary artery disease or large artery stroke,Type 1 diabetes,Soluble levels of adhesion molecules,Multiple sclerosis,Crohn_s disease,Psoriasis vulgaris,Psoriatic arthritis,Thrombosis,Parental extr…	1	1	1	1	1	0	0.158808	0.00160851	0.664773	0.377549	0.220456	0.351505	0.637335	0.518387	4.51e-15	3.11e-17	0.414313	0.122256	0.2384	0.336308
19:11202306_G_T	rs6511720	19	11202306	G	T	TC	0.1851	0.90237	984.26	LDLR	0	LDL cholesterol,Cholesterol, total,Multiple sclerosis (severity),Myocardial infarction (early onset),Metabolite levels,Carotid intima media thickness,Cardiovascular disease risk factors,Lipoprotein-associated phospholipase A2 activity and mass,HDL cholesterol,Coronary heart disease,Lipid metabolism phenotypes,Abdominal aortic aneurysm,Coronary artery disease or ischemic stroke,Coronary artery dis…	1	1	1	1	1	0	0.114813	1.42e-13	0.0380724	0.248711	0.0148241	0.0123116	0.441756	0.133614	4.74e-216	3.79e-287	1.25e-05	0.356895	0.569871	0.595925
19:19407718_T_C	rs10401969	19	19407718	T	C	TC	0.1369	0.92876	382.48	SUGP1	0	Triglycerides,LDL cholesterol,Cholesterol, total,Bipolar disorder,Sphingolipid levels,Hepatic lipid content in extreme obesity,Schizophrenia,IgG glycosylation,Metabolite levels (lipoprotein measures),C-reactive protein levels or total cholesterol levels (pleiotropy),C-reactive protein levels or triglyceride levels (pleiotropy),C-reactive protein levels or LDL-cholesterol levels (pleiotropy),Paren…	1	1	1	1	1	0	0.00284389	0.00313119	0.0198931	0.00511856	0.239009	0.323117	4.62e-05	2.41e-77	3.59e-85	9.19e-61	0.0597881	0.0984286	0.353889	0.0437499
19:44880360_T_C	rs1594895	19	44880360	T	C	TC	0.0259	0.8179	33.13	ZFP112	-19504	Personality dimensions,Alzheimer_s disease,Acute lymphoblastic leukemia (childhood),HDL cholesterol,Tuberculosis,Lipid metabolism phenotypes,Digestive system disease (Barrett_s esophagus and esophageal adenocarcinoma combined),Myopia (pathological),Waist-to-hip circumference ratio (interaction),Alzheimer_s disease (late onset),Multiple sclerosis,Late-onset Alzheimer_s disease,Mathematical ability…	1	1	1	1	1	1	0.758316	0.688515	0.182422	0.689378	0.498801	0.209952	0.613169	0.340904	8.64e-09	4.52e-13	0.981446	0.683231	0.299731	0.548231
19:45412079_C_T	rs7412	19	45412079	C	T	TC	0.3736	0.93404	1514.51	APOE	0	C-reactive protein,Alzheimer_s disease (late onset),LDL cholesterol,Alzheimer_s disease,Triglycerides,Personality dimensions,HDL cholesterol,Cholesterol, total,Quantitative traits,Carotid intima media thickness,Cardiovascular disease risk factors,Lipoprotein-associated phospholipase A2 activity and mass,Cognitive decline,Tuberculosis,Cerebrospinal AB1-42 levels,Alzheimer_s disease biomarkers,HDL …	1	1	1	1	1	0	NA	8.17e-11	NA	0.349445	0.0230284	0.0147589	0.434655	2.4e-33	0	0	6.6e-24	0.508704	0.240078	0.504558
19:46018119_G_A	rs7255743	19	46018119	G	A	TC	0.1066	0.97361	50.5	VASP	0	Quantitative traits,Depression and alcohol dependence,Body mass index,Sudden cardiac arrest,Body mass index (interaction),Creatine kinase in statin users,Lung Cancer (DNA repair capacity),Two-hour glucose challenge,Subcutaneous adipose tissue,Obesity,Platelet count,Type 2 diabetes,Neuroticism,Waist-hip ratio,Waist circumference,Hip circumference,Cognitive decline rate in late mild cognitive impai…	0.9646	0	1	0	1	1	0.0229958	0.00206537	0.873465	0.474941	0.462995	0.723086	0.228704	0.0192538	1.19e-12	4.68e-26	0.853283	0.0107102	0.0504595	0.0265032
19:49206172_C_T	rs516246	19	49206172	C	T	TC	0.0315	0.4288	72.48	FUT2	0	Vitamin B12 levels,Folate pathway vitamin levels,Bipolar disorder,Liver enzyme levels (alkaline phosphatase),Liver enzyme levels (gamma-glutamyl transferase),Cholesterol, total,Retinal vascular caliber,Metabolic traits,Blood metabolite ratios,Serum lipase activity,Elevated serum carcinoembryonic antigen levels,Vitamin B levels in ischemic stroke,Crohn_s disease,Tumor biomarkers,Follicule stimulat…	1	1	1	1	<0.0088	0	0.029123	0.529155	0.0111707	0.0028072	0.0206861	0.266268	0.699003	0.000284994	1.69e-17	8.55e-14	0.470158	0.229063	0.224312	2.23e-06
19:54797848_C_T	rs103294	19	54797848	C	T	TC	0.0314	0.186	48.69	MIR4752	-11813	Blood metabolite levels,Blood metabolite ratios,Creatine kinase in statin users,Response to platinum-based chemotherapy (carboplatin),Prostate cancer,Blood trace element (Se levels),Obesity-related traits,Post bronchodilator FEV1_FVC ratio,Clozapine-induced agranulocytosis,HDL cholesterol,Schizophrenia,3-hydroxypropylmercapturic acid levels in smokers,Cirrhosis (alcohol related),Skin pigmentation	1	0	1	1	0.2024	0	0.441756	0.492609	0.74822	0.653512	0.876152	0.887176	0.182422	0.617075	3e-12	0.120377	1.39e-32	0.0123107	0.191089	0.00214568
2:118815958_A_G	rs17526895	2	118815958	A	G	TC	0.042	0.92216	39.3	INSIG2	30090	LDL cholesterol,Cholesterol, total,Cervical cancer,Bone mineral density,Alzheimer disease and age of onset,Obstructive sleep apnea trait (average respiratory event duration),Depression in response to interferon-based therapy in chronic hepatitis C,Cannabis dependence,Recombination measurement	1	1	1	1	1	1	0.68417	0.0779902	0.99346	0.0277118	0.0264844	0.206102	0.391366	0.135683	3.64e-10	4.88e-13	0.29549	0.578744	0.46602	0.577653
2:121309488_C_T	rs2030746	2	121309488	C	T	TC	0.0199	0.3984	28.93	LOC84931	-85563	Erectile dysfunction and prostate cancer treatment,Obesity,Breast size,LDL cholesterol,Breast cancer,Breast cancer (estrogen-receptor negative),Urate levels,Age-related macular degeneration,Height,Glomerular filtration rate (creatinine),Diisocyanate-induced asthma	1	1	1	1	1	1	0.802587	0.208436	0.976186	0.0341232	0.065028	0.495428	0.544072	0.375772	7.52e-08	1.79e-08	0.487404	0.478054	0.289694	0.58454
2:135907088_A_G	rs6730157	2	135907088	A	G	TC	0.0298	0.4908	58.39	RAB3GAP1	0	Corneal structure,Cholesterol, total,Parkinson_s disease,Type 2 diabetes,Hip circumference,Obesity-related traits,Body mass index,Gut microbiome composition (winter),Blood metabolite levels,Hematocrit,Diisocyanate-induced asthma	<0.0091	0	<0.0092	0	1	1	2.53e-06	0.0893317	0.190243	0.309302	0.653777	0.750015	0.517594	0.849945	2.15e-14	6.29e-11	0.00132492	1.82e-07	1.59e-08	0.732671
2:136608646_G_A	rs4988235	2	136608646	G	A	TC	0.0308	0.4763	59.29	MCM6	0	Electrocardiographic traits,Multiple sclerosis,Corneal structure,Telomere length,Arthritis (juvenile idiopathic),Takotsubo syndrome,Hip circumference,Body mass index,Cholesterol, total,Lung function (FEV1),Plasma omega-3 polyunsaturated fatty acid levels (alphalinolenic acid),Diisocyanate-induced asthma	<0.0091	0	NA	NA	1	1	3.37e-06	0.186977	0.423711	0.307105	0.456203	0.99956	0.0597881	0.414621	1.36e-14	3.62e-11	0.000488144	1.96e-08	NA	0.718356
2:169830155_G_A	rs2287623	2	169830155	G	A	TC	0.0273	0.405	57.51	ABCB11	0	Fasting plasma glucose,Response to TNF antagonist treatment,Metabolic traits,Glycated hemoglobin levels,Metabolite levels,Liver enzyme levels (alkaline phosphatase),Anorexia nervosa,Metabolic syndrome (bivariate traits),Metabolic syndrome,Blood pressure (smoking interaction),Systolic blood pressure in sickle cell anemia,Glycemic traits (pregnancy),Fasting glucose-related traits,Fasting glucose-re…	1	1	1	1	1	1	0.974266	0.216298	0.240154	0.451973	0.314051	0.452454	0.125194	0.859924	3.37e-14	4.49e-09	0.00137428	0.137509	0.129665	0.538608
2:203532304_A_G	rs11694172	2	203532304	A	G	TC	0.0277	0.2164	45.64	FAM117B	0	Myocardial infarction (early onset),Coronary heart disease,Coronary artery disease or ischemic stroke,Coronary artery disease or large artery stroke,Cholesterol, total,Migraine,Coronary artery disease,Neuroticism,Urate levels,White matter hyperintensity burden,LDL cholesterol	1	1	1	0	0.2288	0	0.101236	0.195446	0.0911832	0.461144	0.636652	0.158899	0.126162	5.09e-05	1.42e-11	5.08e-07	0.821979	0.364496	0.0218177	0.00340333
2:20371613_T_C	rs1107851	2	20371613	T	C	TC	0.0243	0.5501	48.2	SDC1	28943	Major depressive disorder,Systemic sclerosis,Inflammatory biomarkers,Amyotrophic lateral sclerosis (sporadic),Coronary heart disease,Adverse response to chemotherapy (neutropenia_leucopenia) (paclitaxel),Kidney disease (early stage) in type 1 diabetes,Seasonality,Coronary artery disease,Myocardial infarction,Monobrow,Venous thromboembolism adjusted for sickle cell variant rs77121243-T	<0.0091	0	<0.0092	0	1	1	0.165412	0.10335	0.0124193	0.581019	0.82049	0.993778	0.867632	4.89e-05	3.84e-12	8.89e-05	5.91e-06	5.24e-05	3.8e-05	0.221822
2:21286057_T_C	rs515135	2	21286057	T	C	TC	0.1238	0.7823	724.31	APOB	-19112	LDL cholesterol,Triglycerides,HDL cholesterol,Cholesterol, total,Metabolic traits,Cardiovascular disease risk factors,Prostate cancer,Hypertriglyceridemia,Erectile dysfunction and prostate cancer treatment,Metabolic syndrome,Binge eating behaviour and bipolar disorder,Lipid metabolism phenotypes,Lipoprotein-associated phospholipase A2 activity and mass,Response to statin therapy,Metabolite levels…	1	1	1	1	1	1	0.0758979	3.09e-08	0.925016	0.397763	0.758181	0.0919824	0.126931	1.28e-05	1.55e-159	1.96e-185	0.0124193	0.667578	0.273622	0.378637
2:234679384_C_T	rs11563251	2	234679384	C	T	TC	0.0368	0.1253	38.9	UGT1A4	0	Crohn_s disease,Brain lesion load,Bilirubin levels,Calcium levels,Attention deficit hyperactivity disorder,Bladder cancer,Migraine,Metabolic traits,Pulmonary function decline,Circulating cell-free DNA,Cholelithiasis-related traits in sickle cell anemia,Alcohol consumption,Blood pressure measurement (cold pressor test),Amyotrophic lateral sclerosis (sporadic),HIV-1 control,Migraine with aura,Migra…	1	1	1	1	1	0	0.218409	0.358	0.748396	0.294128	0.547858	0.749498	0.730846	0.138302	4.45e-10	2.63e-08	0.308895	0.919619	0.406578	0.0690105
2:27742603_T_C	rs780093	2	27742603	T	C	TC	0.0515	0.4129	204.65	GCKR	0	Triglycerides,C-reactive protein,Waist circumference and related phenotypes,LDL cholesterol,Metabolic traits,Uric acid levels,Metabolite levels,Cardiovascular disease risk factors,Liver enzyme levels (gamma-glutamyl transferase),Cholesterol, total,Calcium levels,Hypertriglyceridemia,Urate levels,Triglycerides-Blood Pressure (TG-BP),Waist Circumference - Triglycerides (WC-TG),C-reactive protein le…	1	0	1	1	1	1	0.000182608	0.592807	4.36e-42	0.0925214	0.0637663	0.369236	0.161513	4.09e-232	2.02e-46	1.67e-09	0.00325198	0.0376512	0.05601	0.316917
2:28281545_G_A	rs6547820	2	28281545	G	A	TC	0.0268	0.7678	40.72	BRE	0	Type 1 diabetes,Waist Circumference - Triglycerides (WC-TG),Alzheimer_s disease,Phospholipid levels (plasma),Waist circumference,Periodontitis (CDC_AAP),Fasting glucose-related traits (interaction with BMI),Post bronchodilator FEV1_FVC ratio,Response to carboplatin and paclitaxel in ovarian cancer (Caspase 3_7 EC50),Oral cavity cancer,RR interval (tricyclic_tetracyclic antidepressant use interact…	1	1	1	1	0.0264	0	0.304408	0.85151	6e-05	0.217899	0.29697	0.583192	0.201328	6.35e-27	1.76e-10	0.00250071	0.193601	0.767496	0.143852	0.000268266
2:44073881_T_C	rs6544713	2	44073881	T	C	TC	0.0773	0.2942	373.46	ABCG8	0	Type 2 diabetes,Gallstone disease,Cholesterol, total,LDL cholesterol,Polycystic ovary syndrome,Lipid metabolism phenotypes,Phytosterol levels,Height,DNA methylation (variation),Platelet count,Crohn_s disease,Response to amphetamines,Diabetes in response to antihypertensive drug treatment (treatment strategy interaction),Metabolite levels (lipoprotein measures),C-reactive protein levels or total c…	1	1	1	1	1	0	0.034205	8.88e-07	0.0612857	0.450342	0.874768	0.585517	0.260589	0.000660659	3.31e-83	4.89e-86	0.429835	0.17444	0.39988	0.401355
20:34154741_C_T	rs7264396	20	34154741	C	T	TC	0.0313	0.781	52.98	FER1L4	0	Height,Attention deficit hyperactivity disorder,Cholesterol, total,Freckling,Protein C levels,D-dimer levels,Anticoagulant levels,Hemostatic factors and hematological phenotypes,Ulcerative colitis,Spine bone size,Amyotrophic lateral sclerosis (sporadic),Prothrombin time,Migraine - clinic-based,Thrombosis,QRS interval (sulfonylurea treatment interaction),Hip circumference,Infant length,Waist-to-hi…	0.0455	0	<0.0092	0	1	0	0.958025	0.440014	0.541604	0.959905	0.770899	0.985675	0.0754404	0.00843491	3.36e-13	4.59e-08	0.198543	0.00017574	1.33e-08	0.0184892
20:39180436_T_C	rs6016381	20	39180436	T	C	TC	0.0328	0.6398	83.01	MAFB	134079	Response to TNF antagonist treatment,LDL cholesterol,Cytomegalovirus antibody response,Cholesterol, total,Orofacial clefts,IgG glycosylation,Metabolite levels (lipoprotein measures),Nose morphology,Cranial base width,Metabolite levels (HVA-5-HIAA Factor score),Drug-induced Stevens-Johnson syndrome or toxic epidermal necrolysis (SJS_TEN),Dupuytren_s disease,Nonsyndromic cleft lip with or without c…	0.4641	0	1	1	0.22	0	0.301951	0.0102572	0.0544704	0.305127	0.147198	0.393008	0.748968	2.28e-05	8.15e-20	1.26e-21	0.0163951	0.0045898	0.0792883	0.00276545
20:39830122_A_G	rs2235367	20	39830122	A	G	TC	0.0357	0.4565	104.04	ZHX3	0	LDL cholesterol,Cholesterol, total,Hippocampal atrophy,IgG glycosylation,Resting heart rate,Non-response to bupropion and depression,Metabolite levels (HVA-5-HIAA Factor score),Verbal declarative memory,3-hydroxypropylmercapturic acid levels in smokers,Gastric adenocarcinoma (histologically verified),Age-related disease endophenotypes,Age-related diseases, mortality and associated endophenotypes	1	1	1	1	1	1	0.129487	0.0302524	0.103306	0.100868	0.253662	0.578894	0.116083	0.0393406	1.98e-24	2.51e-30	0.480261	0.60245	0.551569	0.776175
20:43042364_C_T	rs1800961	20	43042364	C	T	TC	0.1062	0.9657	110.56	HNF4A	0	HDL cholesterol,Type 2 diabetes,Cholesterol, total,Conduct disorder (symptom count),Ulcerative colitis,C-reactive protein levels,C-reactive protein,Cognitive performance,Gut microbiota (bacterial taxa),Post bronchodilator FEV1_FVC ratio,Late-onset Alzheimer_s disease,C-reactive protein levels or total cholesterol levels (pleiotropy),C-reactive protein levels or LDL-cholesterol levels (pleiotropy)…	0.3549	0	0.184	0	1	1	0.73615	0.321211	2.43e-11	0.653263	0.141146	0.0146379	1.31e-05	0.856484	7.38e-26	1.03e-10	1.14e-37	0.00526956	0.00237396	0.575493
22:21940189_T_G	rs4820091	22	21940189	T	G	TC	0.0289	0.8061	41.24	UBE2L3	0	Attention deficit hyperactivity disorder,HDL cholesterol,Celiac disease or Rheumatoid arthritis,Systemic lupus erythematosus,Hepatitis B,Red blood cell traits,Celiac disease,PR interval in Tripanosoma cruzi seropositivity,Multiple sclerosis,Crohn_s disease,Mean corpuscular volume,Psoriasis vulgaris,Response to selective serotonin reuptake inhibitors in depression,Post bronchodilator FEV1_FVC rati…	1	1	1	0	0.5104	0	9.72e-05	0.634832	0.061836	0.979585	0.225112	0.0726008	0.798294	0.0252148	1.34e-10	0.0848154	9.81e-19	0.916828	0.08841	0.00419084
22:35711098_A_G	rs138777	22	35711098	A	G	TC	0.0214	0.3483	33.45	TOM1	0	Cholesterol, total,Smoking cessation,Body mass index,Ulcerative colitis,Metabolite levels (HVA-5-HIAA Factor score),Obesity-related traits,Waist-to-hip ratio adjusted for body mass index,Multiple myeloma,Multiple myeloma and monoclonal gammopathy,Hip circumference adjusted for BMI,Inflammatory bowel disease	1	1	1	1	0.3872	0	0.0897024	0.561143	0.0955807	0.274791	0.127608	0.177534	0.230139	0.659085	7.3e-09	1.28e-06	0.0718606	0.692899	0.260492	0.00553827
22:46627603_C_T	rs4253772	22	46627603	C	T	TC	0.0322	0.1187	30.82	PPARA	0	LDL cholesterol,Cholesterol, total,Central corneal thickness,Subjective well-being,Very long-chain saturated fatty acid levels (fatty acid 20:0),Dupuytren_s disease,Corneal curvature,Classic bladder exstrophy,Body mass index,Urate levels in obese individuals,Schizophrenia	1	1	1	1	1	1	0.0718606	0.0241059	0.346322	0.409204	0.465408	0.993834	0.956802	0.000276514	2.83e-08	1.82e-07	0.788809	0.319261	0.509306	0.426375
3:12267648_A_G	rs7616006	3	12267648	A	G	TC	0.0315	0.5554	76.56	SYN2	-34116	Type 2 diabetes,Cholesterol, total,Cardiac hypertrophy,Alcohol dependence,Fasting insulin-related traits (interaction with BMI),Sexual dimorphism in anthropometric traits,Platelet count,Drug-induced liver injury,Plasminogen activator inhibitor type 1 levels (PAI-1),Gut microbiota (functional units),Modified Stumvoll Insulin Sensitivity Index,Waist-hip ratio,Waist-to-hip ratio adjusted for body ma…	1	1	1	1	1	1	0.208368	0.0984513	0.119814	0.430211	0.0617855	0.0245891	0.522173	0.137584	2.13e-18	1.41e-11	4.35e-05	0.447981	0.618848	0.850139
3:32533010_C_T	rs7640978	3	32533010	C	T	TC	0.0376	0.8945	32.46	CMTM6	0	Bipolar disorder,Attention deficit hyperactivity disorder (time to onset),Pulmonary function,Alcohol dependence,Hepatocellular carcinoma,HIV-1 viral setpoint,Celiac disease,Mortality in heart failure,LDL cholesterol,Cholesterol, total,IgG glycosylation,Schizophrenia,Height,Venous thromboembolism adjusted for sickle cell variant rs77121243-T	1	1	1	0	1	0	0.90226	0.0144911	0.159574	0.376816	0.838521	0.540168	0.248563	0.00472221	1.22e-08	1.34e-08	0.962613	0.633474	0.0681281	0.0146151
3:58381287_G_A	rs13315871	3	58381287	G	A	TC	0.0355	0.91953	33.87	PXK	0	Systemic lupus erythematosus,Adverse response to chemotherapy (neutropenia_leucopenia) (carboplatin),Rheumatoid arthritis,Eating disorders (purging via substances),Systemic lupus erythematosus and Systemic sclerosis,Cholesterol, total,Gut microbiota (bacterial taxa),Alzheimer disease and age of onset,Night sleep phenotypes,Hepcidin_transferrin saturation ratio,Response to abacavir-containing trea…	1	1	1	1	1	1	0.207937	0.0669513	0.0167177	0.200202	0.399546	0.90241	0.793677	0.285085	5.9e-09	4.75e-08	0.00228196	0.869286	0.478591	0.0309041
4:3434885_T_G	rs6818397	4	3434885	T	G	TC	0.0254	0.4129	42.42	RGS12	0	Fibrinogen,LDL cholesterol,Cholesterol, total,Triglycerides,Parental longevity (mother_s age at death),Parental longevity (combined parental age at death),Educational attainment (years of education),Serum sulfate level,Crohn_s disease,Inflammatory bowel disease,Fibrinogen levels,Monobrow	1	1	1	0	1	1	0.859924	0.506643	0.233347	0.2498	0.0528143	0.0385908	0.0234106	4.33e-07	7.38e-11	2.14e-08	0.414621	0.406854	0.0697565	0.118356
5:122855416_G_A	rs4530754	5	122855416	G	A	TC	0.0228	0.5818	42.44	CSNK1G3	25693	Aortic root size,QRS duration,Cognitive decline (age-related),Visceral adipose tissue_subcutaneous adipose tissue ratio,Self-reported allergy,LDL cholesterol,Cholesterol, total,Height,Adult asthma,Waist circumference,Mammographic density (dense area),Percent mammographic density,Psychosis in Alzheimer_s disease,Plasma omega-3 polyunsaturated fatty acid levels (alphalinolenic acid),Systolic blood …	1	1	1	1	1	1	0.53994	0.000190319	0.467957	0.951027	0.0235018	0.000664529	0.737086	0.649436	7.3e-11	2.19e-14	0.81398	0.2052	0.194067	0.978634
5:156390297_T_C	rs6882076	5	156390297	T	C	TC	0.0508	0.6662	188.51	TIMD4	-31	LDL cholesterol,Anthropometric traits,Triglycerides,Cholesterol, total,Personality traits in bipolar disorder,Lung function (forced expiratory flow between 25% and 75% of forced vital capacity),Asymmetrical dimethylarginine levels,IgG glycosylation,Daytime sleep phenotypes,Hypertriglyceridemia,Airway responsiveness in chronic obstructive pulmonary disease,Response to paliperidone in schizophrenia…	1	0	0.322	0	1	0	0.21408	0.148225	0.727476	0.3291	0.336062	0.426843	0.386125	3.05e-16	6.74e-43	3.55e-33	0.668235	0.0479535	0.00260852	0.102808
5:74656539_T_C	rs12916	5	74656539	T	C	TC	0.0684	0.4314	361	HMGCR	0	LDL cholesterol,Cholesterol, total,Quantitative traits,Metabolite levels,Body mass index,Lipid traits,Obesity,Response to amphetamines,Metabolite levels (lipoprotein measures),C-reactive protein levels or total cholesterol levels (pleiotropy),C-reactive protein levels or LDL-cholesterol levels (pleiotropy),Life satisfaction,Waist circumference,Hip circumference,Stearic acid (18:0) plasma levels,A…	1	1	1	1	1	0	4.33e-09	0.000158685	0.853531	0.354079	0.328451	0.386771	0.909766	0.46216	1.71e-80	6.58e-83	0.277605	0.187402	0.0775488	0.345351
6:116354591_C_T	rs11153594	6	116354591	C	T	TC	0.029	0.6082	64.89	FRK	0	LDL cholesterol,Cholesterol, total,Age-related macular degeneration,Heschl_s gyrus morphology,Ulcerative colitis,Dental caries,Fast beta electroencephalogram,C-reactive protein levels or total cholesterol levels (pleiotropy),C-reactive protein levels or LDL-cholesterol levels (pleiotropy),Otitis media,Otitis media (recurrent),Myopia,Urate levels	1	0	1	1	0.4576	0	0.747013	0.125147	0.000112675	0.0148102	0.0946716	0.833762	0.386125	0.000297293	7.91e-16	1.43e-12	0.0134891	0.0183285	0.234642	0.00514827
6:135411228_T_C	rs9376090	6	135411228	T	C	TC	0.0254	0.7282	40.32	HBS1L	-35192	F-cell distribution,Hematological parameters,Hematology traits,Non-alcoholic fatty liver disease histology (AST),Red blood cell traits,White blood cell types,Mean platelet volume,Platelet count,Coronary artery calcification,Hodgkin_s lymphoma,HbA2 levels,Other erythrocyte phenotypes,Hematocrit,Mean corpuscular hemoglobin,Mean corpuscular volume,Beta thalassemia_hemoglobin E disease,Cholesterol, t…	1	1	1	0	1	1	0.170241	0.0254285	0.120172	0.0400985	0.154326	0.682711	0.23503	0.317311	2.15e-10	1.05e-07	9.83e-05	0.596993	0.101395	0.031996
6:160575366_G_A	rs11753995	6	160575366	G	A	TC	0.0489	0.1464	103.79	SLC22A1	0	Prostate cancer,Protein quantitative trait loci,Brain lesion load,Iron status biomarkers,Lp (a) levels,Response to hepatitis C treatment,LDL cholesterol,Cholesterol, total,Colorectal cancer,Coronary heart disease,Monocyte early outgrowth colony forming units,Metabolic traits,Response to statins (LDL cholesterol change),Response to statin therapy,Blood metabolite ratios,Plasma plasminogen levels,L…	1	1	1	1	1	1	0.446117	0.020531	0.0599784	0.679495	0.954521	0.607868	0.515692	3.58e-05	2.25e-24	7.99e-22	0.0899518	0.655381	0.245319	0.127405
6:161108144_C_A	rs2315065	6	161108144	C	A	TC	0.1102	0.08707	48.65	PLG	15079	Prostate cancer,Protein quantitative trait loci,Lp (a) levels,Response to hepatitis C treatment,HDL cholesterol,Colorectal cancer,Coronary heart disease,Monocyte early outgrowth colony forming units,Response to statins (LDL cholesterol change),Response to statin therapy,Blood metabolite ratios,Plasma plasminogen levels,Lipoprotein-associated phospholipase A2 activity change in response to statin …	1	1	1	1	1	0	0.0573033	2.88e-34	0.40984	0.799151	0.312246	0.156439	0.524539	0.419584	3.07e-12	3.07e-12	0.0683496	0.547805	0.7292	0.132354
6:16127407_C_T	rs3757354	6	16127407	C	T	TC	0.0348	0.7902	68.65	MYLIP	1908	LDL cholesterol,Cholesterol, total,Response to statins (LDL cholesterol change),Gambling,Subcutaneous adipose tissue attenuation (Hounsfield unit scale),Visceral adipose tissue attenuation (Hounslow unit scale),Major depressive disorder,QT interval,Blood metabolite levels,Multiple keratinocyte cancers,Diisocyanate-induced asthma	1	1	1	1	1	0	0.0516612	0.539999	0.979005	0.242842	0.0939696	0.15131	0.953093	0.764177	1.17e-16	3.89e-18	0.354015	0.325104	0.540794	0.335663
6:26093141_G_A	rs1800562	6	26093141	G	A	TC	0.0565	0.95383	53.84	HFE	0	Urate levels,Iron status biomarkers,Height,Bilirubin levels,Uric acid levels,Hematological parameters,Hepcidin levels,Blood pressure,Carotid intima media thickness,Diastolic blood pressure,Hypertension,Systolic blood pressure,Cardiovascular disease risk factors,LDL cholesterol,Cholesterol, total,Hematology traits,Glycated hemoglobin levels,Red blood cell traits,Alcohol consumption (transferrin gl…	0.1456	0	0.0368	0	1	1	0.229016	0.0715961	0.070923	2.35e-05	0.018977	0.969865	0.189351	0.0709878	2.17e-13	1.5e-14	0.317311	0.00165169	0.000822202	0.714858
6:30075864_A_G	rs2023472	6	30075864	A	G	TC	0.0214	0.6319	30.11	TRIM31	0	AIDS progression,Multiple sclerosis,Nasopharyngeal carcinoma,Graves_ disease,Schizophrenia,IgE levels,Cardiac hypertrophy,Adverse response to carbamapezine,Drug-induced liver injury (amoxicillin-clavulanate),IgA nephropathy,Lipid metabolism phenotypes,Age-related hearing impairment,Prostate cancer,Pulmonary function (smoking interaction),HIV-1 control,Vitiligo,Bipolar disorder and schizophrenia,U…	NA	NA	0.6624	0	NA	NA	NA	NA	NA	NA	NA	NA	NA	NA	NA	NA	NA	NA	0.00638494	NA
6:31265490_T_C	rs2247056	6	31265490	T	C	TC	0.0391	0.7823	90.95	HLA-C	-25577	Protein quantitative trait loci,Psoriasis,Systemic lupus erythematosus,Lung cancer,AIDS progression,Height,Drug-induced liver injury (flucloxacillin),Follicular lymphoma,Drug-induced Stevens-Johnson syndrome or toxic epidermal necrolysis (SJS_TEN),Prostate cancer,Nevirapine-induced rash,Rheumatoid arthritis,Graves_ disease,Stevens-Johnson syndrome and toxic epidermal necrolysis (SJS-TEN),Pulmonar…	<0.0091	0	1	1	NA	NA	NA	0.00616612	0.00735001	NA	NA	NA	0.00766076	3.25e-22	1.48e-21	8.05e-09	0.00248633	1.94e-05	0.585201	NA
6:31807540_A_G	rs3130679	6	31807540	A	G	TC	0.0444	0.9248	56.63	C6orf48	0	Bone mineral density (spine),Psoriasis,Systemic lupus erythematosus,Lung cancer,AIDS progression,Eosinophil counts,Height,Drug-induced liver injury (flucloxacillin),Schizophrenia,Hepatitis B vaccine response,Systemic sclerosis,Drug-induced Stevens-Johnson syndrome or toxic epidermal necrolysis (SJS_TEN),Asthma,Rheumatoid arthritis,Graves_ disease,Stevens-Johnson syndrome and toxic epidermal necro…	NA	NA	<0.0092	0	NA	NA	NA	NA	NA	NA	NA	NA	NA	NA	NA	NA	NA	NA	5.5e-09	NA
6:32341398_A_G	rs9391858	6	32341398	A	G	TC	0.0495	0.1939	98.01	C6orf10	-1742	Crohn_s disease,Bone mineral density (spine),Arthritis (juvenile idiopathic),Rheumatoid arthritis,Type 1 diabetes,Celiac disease,Multiple sclerosis,Inflammatory bowel disease,Systemic lupus erythematosus,Ulcerative colitis,Eosinophil counts,Anti-cyclic Citrullinated Peptide Antibody,Schizophrenia,Hematological parameters,Hepatitis B,Hepatitis B vaccine response,Systemic sclerosis,Asthma,Graves_ d…	0.0273	0	1	1	NA	NA	NA	0.161209	0.620949	NA	NA	NA	0.07465	0.0023458	4.16e-23	3.2e-19	0.00524373	0.000355227	0.483726	NA
6:34546560_C_T	rs2814982	6	34546560	C	T	TC	0.0441	0.8931	59.86	C6orf106	8504	Height,HDL cholesterol,Cholesterol, total,Body mass index,Coronary heart disease,Alcoholism (alcohol use disorder factor score),Alcoholism (alcohol dependence factor score),Systemic lupus erythematosus,Systemic lupus erythematosus and Systemic sclerosis,Non-small cell lung cancer,Fasting insulin-related traits (interaction with BMI),Chagas cardiomyopathy in Tripanosoma cruzi seropositivity,QRS du…	1	1	0.1288	0	0.0264	0	8.8e-05	0.0126637	0.225144	0.38991	0.187057	0.293424	0.0455003	0.344943	1.02e-14	8.97e-06	1.53e-11	0.19498	0.000871711	0.000233444
6:35133074_A_G	rs3800406	6	35133074	A	G	TC	0.0437	0.8865	53.05	TCP11	-23887	Height,Coronary heart disease,Alcoholism (alcohol use disorder factor score),Alcoholism (alcohol dependence factor score),Systemic lupus erythematosus,Systemic lupus erythematosus and Systemic sclerosis,Non-small cell lung cancer,Cataracts in type 2 diabetes,Pulmonary function (smoking interaction),Response to antipsychotic treatment,Fasting insulin-related traits (interaction with BMI),Hepatitis…	1	1	0.0184	0	<0.0088	0	0.000263137	0.00765535	0.531971	0.481483	0.456786	0.700859	0.0607927	0.712559	3.26e-13	2.91e-07	1.59e-09	0.260719	0.00021735	1.07e-07
6:39250837_G_A	rs2758886	6	39250837	G	A	TC	0.0232	0.285	35.39	KCNK17	15938	Attention deficit hyperactivity disorder symptoms (interaction),Type 2 diabetes,Immune response to smallpox vaccine (IL-6),Hypospadias,Eating disorders,Migraine,Cholesterol, total,Smooth-surface caries,Obesity-related traits,Coronary artery disease,Myocardial infarction,Social communication problems,Cardiovascular disease in hypertension (calcium channel blocker interaction),Pediatric bone minera…	1	1	1	1	1	1	0.0114254	0.814325	0.106465	0.582277	0.421578	0.452204	0.875836	0.0211355	2.7e-09	5.04e-08	0.76624	0.567465	0.686359	0.6906
7:1083777_A_G	rs1997243	7	1083777	A	G	TC	0.0332	0.1306	44.09	C7orf50	0	Longevity,Bronchopulmonary dysplasia,Renal function-related traits (BUN),Renal function-related traits (sCR),Renal function-related traits (eGRFcrea),Fat distribution (HIV),Cholesterol, total,Glomerular filtration rate (creatinine),Glomerular filtration rate,C-reactive protein levels or total cholesterol levels (pleiotropy),Endometriosis,Subjective well-being,Urate levels in overweight individual…	1	1	1	1	1	0	0.364419	0.0907921	0.00080151	0.0285054	0.0024388	0.0160718	0.96202	0.180107	3.14e-11	1.96e-05	2.38e-07	0.851091	0.364834	0.0277861
7:21607352_T_C	rs12670798	7	21607352	T	C	TC	0.0364	0.2243	78.82	DNAH11	0	LDL cholesterol,Cholesterol, total,Multiple myeloma,Multiple cancers (lung cancer, gastric cancer, and squamous cell carcinoma),Cognitive decline (age-related),Major depressive disorder (broad),Major depressive disorder,Height,Capecitabine sensitivity,Multiple myeloma (hyperdiploidy),Immunoglobulin light chain (AL) amyloidosis,Metabolite levels (lipoprotein measures),Late-onset Alzheimer_s diseas…	1	1	1	1	1	0	0.487404	0.183779	0.0455003	0.401922	0.137215	0.250574	0.990613	0.00960474	6.8e-19	1.24e-15	0.726339	0.229615	0.417528	0.274623
7:25991826_T_C	rs4722551	7	25991826	T	C	TC	0.029	0.1702	38.07	MIR148A	-2220	Waist-hip ratio,Endometriosis,Preeclampsia,Carotid atherosclerosis in HIV infection,Visceral adipose tissue_subcutaneous adipose tissue ratio,Body mass index,LDL cholesterol,Cholesterol, total,Triglycerides,Gestational age at birth in premature rupture of membrane-initiated deliveries (child effect),Waist circumference adjusted for body mass index,Obesity-related traits,Superior frontal gyrus gre…	1	1	1	0	1	0	0.793395	0.559492	0.604988	0.853658	0.727976	0.261868	0.968093	1.29e-09	6.82e-10	1.47e-15	0.0248038	0.380414	0.0295206	0.0625761
7:44582331_A_G	rs2073547	7	44582331	A	G	TC	0.0456	0.1939	94.13	NPC1L1	-1417	Fasting plasma glucose,Glycated hemoglobin levels,Metabolite levels,LDL cholesterol,Cholesterol, total,Metabolic syndrome,Osteoarthritis (hip),Fasting glucose-related traits,Fasting glucose-related traits (interaction with BMI),Glycemic traits,Systolic blood pressure change trajectories,Metabolite levels (small molecules and protein measures),Educational attainment (years of education),Schizophre…	1	1	1	1	1	1	0.558302	0.084632	0.606229	0.326419	0.394118	0.663889	0.00527938	0.000769228	2.95e-22	4.25e-23	0.276203	0.22884	0.76154	0.0782773
8:116663898_G_A	rs2737252	8	116663898	G	A	TC	0.0331	0.7441	72.03	TRPS1	0	Attention deficit hyperactivity disorder (time to onset),HDL cholesterol,Cholesterol, total,Major depressive disorder,Response to tocilizumab in rheumatoid arthritis,IgG glycosylation,cutaneous squamous cell carcinoma,Night sleep phenotypes,Parkinson_s disease (familial, age at onset)	1	1	1	1	1	1	0.0024503	0.261351	0.0397499	0.96544	0.607352	0.734243	0.348501	0.0129011	2.12e-17	1.88e-14	0.000913846	0.290239	0.387543	0.446021
8:145022657_G_T	rs7832643	8	145022657	G	T	TC	0.0289	0.405	61.01	PLEC	0	Attention deficit hyperactivity disorder,LDL cholesterol,Cholesterol, total,Metabolic traits,Fibrinogen,Rhegmatogenous retinal detachment,Platelet count,Resting heart rate,Obesity-related traits,Height,Post bronchodilator FEV1,Menarche (age at onset),Schizophrenia,Blood metabolite levels,Fibrinogen levels	1	0	1	1	1	1	0.605764	0.956417	0.0776132	0.658165	0.860099	0.567355	0.754027	0.617075	5.68e-15	4.62e-19	0.775097	0.0805131	0.158757	0.62073
8:18255709_A_G	rs1961456	8	18255709	A	G	TC	0.0305	0.2916	61.16	NAT2	0	Triglycerides,Cholesterol, total,Bladder cancer,Obesity,Urinary metabolites,Metabolic traits,Blood metabolite ratios,Lung function (FEV1),Economic and political preferences,Paclitaxel-induced neuropathy,Response to bronchodilator in chronic obstructive pulmonary disease (change in FEV1),Erythrocyte cadmium concentration in never smokers,Parental extreme longevity (95 years and older),Night sleep …	1	1	1	0	1	1	0.0488731	0.00181784	0.112804	0.786812	0.81635	0.398649	0.0335866	1.42e-14	5.26e-15	1.99e-07	0.482241	0.448207	0.0638721	0.184564
8:55421614_G_A	rs10102164	8	55421614	G	A	TC	0.0301	0.1741	49	SOX17	-48158	Intracranial aneurysm,Dengue shock syndrome,LDL cholesterol,Cholesterol, total,Pelvic organ prolapse (moderate_severe)	1	1	1	1	0.3696	0	0.938685	0.00946982	0.215902	0.0233574	0.000515761	0.00258549	0.96455	0.00584956	2.56e-12	2.18e-12	0.905238	0.997054	0.117722	0.0040005
8:59393273_A_G	rs4738684	8	59393273	A	G	TC	0.0392	0.3522	112.25	CYP7A1	9462	LDL cholesterol,Cholesterol, total,Cognitive performance,Narcolepsy with cataplexy,Pit-and-Fissure caries,IgG glycosylation,Systolic blood pressure response to hydrochlorothiazide in hypertension,Loneliness,Gallstone disease,Clozapine-induced cytotoxicity,Gut microbiome composition (summer),Response to paliperidone in schizophrenia (PANSS score)	0.1365	0	1	0	0.2288	1	0.927565	0.888629	0.660376	0.319827	0.70996	0.496849	0.0955807	4.71e-09	3.16e-26	4.62e-19	0.182422	0.00140027	0.0202367	0.00353549
8:9183358_A_G	rs9987289	8	9183358	A	G	TC	0.0842	0.9248	178.63	LOC157273	0	Conduct disorder (interaction),Liver enzyme levels (alkaline phosphatase),HDL cholesterol,LDL cholesterol,Cholesterol, total,HDL Cholesterol - Triglycerides (HDLC-TG),Metabolic syndrome (bivariate traits),C-reactive protein levels,Prion diseases,Acne (severe),Myopia (pathological),Glycemic traits (pregnancy),Fasting insulin-related traits (interaction with BMI),Fasting glucose-related traits (int…	1	1	0.3036	0	0.044	1	0.51276	0.944048	2.11e-12	0.292018	0.220175	0.336805	0.00996841	0.000135267	9.67e-41	2.82e-27	1.18e-39	0.305259	0.00491667	0.000725678
9:107664301_C_T	rs1883025	9	107664301	C	T	TC	0.0671	0.7573	255.24	ABCA1	0	HDL cholesterol,Cholesterol, total,Lipid metabolism phenotypes,Metabolic syndrome,Glaucoma (high intraocular pressure),Glaucoma (primary open-angle),Intraocular pressure,Allergic rhinitis,Myopia (pathological),Periodontitis (Mean PAL),Metabolite levels,Response to cytidine analogues (gemcitabine),Response to bronchodilator in chronic obstructive pulmonary disease (change in FEV1),Metabolite level…	1	1	1	1	1	1	0.0216018	0.0132981	0.516112	0.513676	0.836631	0.973944	0.377586	4.38e-08	1.87e-57	1.73e-11	5.42e-65	0.590787	0.114501	0.0635096
9:136154168_T_C	rs579459	9	136154168	T	C	TC	0.062	0.215	198.55	ABO	-3538	Liver enzyme levels,Psoriasis,Bipolar disorder,Soluble E-selectin levels,Metabolite levels,Liver enzyme levels (alkaline phosphatase),LDL cholesterol,Cholesterol, total,Coronary heart disease,Blood metabolite ratios,Serum lipase activity,Elevated serum carcinoembryonic antigen levels,Intraocular pressure,Epithelial ovarian cancer,High serum lipase activity,Malaria,Serum alkaline phosphatase level…	<0.0091	0	<0.0092	0	0.528	0	0.833257	1.14e-10	0.0191924	1.01e-05	0.199211	0.0738186	0.000197477	0.00083338	4.32e-45	2.04e-49	0.000555663	8.55e-08	1.97e-06	0.00627004
9:2640759_A_G	rs3780181	9	2640759	A	G	TC	0.0442	0.94723	38.76	VLDLR	0	Vascular endothelial growth factor levels,Systolic blood pressure in sickle cell anemia,Adverse response to chemotherapy in breast cancer (alopecia) (cyclophosphamide+doxorubicin+_-5FU),Amyotrophic lateral sclerosis (sporadic),Gambling,Blood trace element (Se levels),LDL cholesterol,Cholesterol, total,Autism spectrum disorder, attention deficit-hyperactivity disorder, bipolar disorder, major depr…	1	0	1	0	1	0	0.557001	0.654553	0.600144	0.397738	0.938673	0.594497	0.354484	0.295813	4.8e-10	1.82e-09	0.576282	0.0847106	0.149554	0.30981
1:230305312_G_A	rs1321257	1	230305312	G	A	TG	0.0402	0.4063	139.8	GALNT2	0	HDL cholesterol,Triglycerides,Attention deficit hyperactivity disorder and conduct disorder,Metabolic syndrome,Metabolite levels,Circulating myeloperoxidase levels (serum),Metabolite levels (lipoprotein measures),Hematology traits,Dementia and core Alzheimer_s disease neuropathologic changes,Carotid intima media thickness,Schizophrenia,Pelvic organ prolapse (moderate_severe),Fibrinogen levels	1	1	1	1	1	1	0.155796	0.00502647	0.00464362	0.714702	0.555741	0.205427	0.386125	2.95e-32	0.113346	0.176583	8.34e-43	0.945789	0.996538	0.82984
1:27138393_C_T	rs12748152	1	27138393	C	T	TG	0.0372	0.07124	39.75	BC016143	7142	Amyotrophic lateral sclerosis (sporadic),HDL cholesterol,LDL cholesterol,Triglycerides,Height,C-reactive protein levels or HDL-cholesterol levels (pleiotropy),Obesity-related traits,Glucose homeostasis traits,White matter hyperintensities in ischemic stroke	0.5022	0	1	0	1	1	0.184418	0.46117	0.0153177	0.0112635	0.0279661	0.109002	0.161513	2.88e-10	3.51e-07	4.01e-14	3.31e-16	0.0184751	0.0557988	0.296322
1:40035686_C_T	rs17513135	1	40035686	C	T	TG	0.022	0.2322	31.82	PABPC4	0	HDL cholesterol,C-reactive protein levels,Red blood cell traits,PR interval,Bone mineral density (Ward_s triangle area),C-reactive protein levels or triglyceride levels (pleiotropy),C-reactive protein levels or HDL-cholesterol levels (pleiotropy),Beard thickness,Colorectal cancer,Type 2 diabetes,Loneliness (multivariate analysis),Amyotrophic lateral sclerosis,Lung function (FEV1_FVC)	NA	NA	<0.0061	0	NA	NA	NA	NA	NA	NA	NA	NA	NA	NA	NA	NA	NA	NA	0.000103808	NA
1:63133930_G_A	rs4587594	1	63133930	G	A	TG	0.0694	0.69	393.17	DOCK7	0	Triglycerides,Blood pressure,Cholesterol, total,LDL cholesterol,Body mass index,Weight,Lipid metabolism phenotypes,Lipid traits,Brain imaging,Metabolite levels,Response to cyclophosphamide in systemic lupus erythematosus with lupus nephritis,Pneumococcal bacteremia,Very long-chain saturated fatty acid levels (fatty acid 20:0),Metabolite levels (lipid measures),Calcium levels,Crohn_s disease,Blood…	1	1	1	1	1	1	0.317311	0.197564	0.976186	0.64356	0.702292	0.411381	0.968093	1.69e-87	2.6e-92	1.25e-36	4.44e-05	0.593192	0.552057	0.97419
10:113921354_G_A	rs2250802	10	113921354	G	A	TG	0.023	0.6807	38.64	GPAM	0	LDL cholesterol,Cholesterol, total,Colorectal cancer,Migraine,Multiple sclerosis,HDL cholesterol,3-hydroxypropylmercapturic acid levels in smokers,3-hydroxy-1-methylpropylmercapturic acid levels in smokers	1	0	0.7381	0	1	1	0.00744021	0.298487	0.415481	0.349356	0.191666	0.402002	0.150576	5.09e-10	6.64e-16	1.36e-13	3.64e-19	0.0239831	0.009876	0.788596
10:5254847_A_G	rs1832007	10	5254847	A	G	TG	0.0327	0.8681	48.41	AKR1C4	0	Metabolic traits,Blood metabolite ratios,Allergic rhinitis,Amyotrophic lateral sclerosis (sporadic),Economic and political preferences (immigration_crime),Triglycerides,Longevity,Height,Body mass index	1	1	1	1	1	0	0.223455	0.83233	0.709639	0.926103	0.519273	0.393665	0.271332	3.46e-12	1.94e-06	0.121822	0.130991	0.271808	0.465964	0.185685
10:65184717_T_C	rs10761762	10	65184717	T	C	TG	0.027	0.533	66.94	JMJD1C	0	Liver enzyme levels,Mean platelet volume,Liver enzyme levels (alkaline phosphatase),Triglycerides,Arthritis (juvenile idiopathic),Platelet count,Fibrinogen,Tooth agenesis (mandibular third molar),Platelet aggregation,Sex hormone-binding globulin levels,Response to fenofibrate,Androgen levels,IgG glycosylation,Asthma,Asthma (childhood onset),Vascular endothelial growth factor levels,C-reactive pro…	<0.0062	0	0.1464	0	<0.0058	0	0.000891889	0.171808	0.00134431	9.79e-05	0.00222994	0.178644	0.847071	2.8e-16	0.00467563	0.00422159	1.94e-08	2.06e-07	0.00200531	7.77e-08
10:94839642_G_A	rs2068888	10	94839642	G	A	TG	0.0241	0.5092	50.24	CYP26A1	-2001	Type 2 diabetes,Triglycerides,Dehydroepiandrosterone sulphate levels,Multiple sclerosis,Drug-induced liver injury (diclofenac),Post bronchodilator FEV1_FVC ratio,Refractive error,Inflammatory bowel disease,Glomerular filtration rate (creatinine),Ulcerative colitis,3-hydroxypropylmercapturic acid levels in smokers,Gut microbiome composition (summer)	1	1	1	1	1	1	0.364804	5.43e-05	0.019091	0.0171382	0.0359718	0.275711	0.423711	1.36e-12	8e-05	1.25e-05	3.5e-08	0.70871	0.567483	0.684676
11:116639104_A_G	rs10790162	11	116639104	A	G	TG	0.2305	0.09103	1257.52	BUD13	0	Protein quantitative trait loci,LDL cholesterol,Triglycerides,Cholesterol, total,HDL cholesterol,Multiple sclerosis (severity),Carotenoid and tocopherol levels,Quantitative traits,Cardiovascular disease risk factors,Lipoprotein-associated phospholipase A2 activity and mass,Hypertriglyceridemia,Iron status biomarkers,HIV-1 susceptibility,HDL Cholesterol - Triglycerides (HDLC-TG),Metabolic syndrome…	0.8618	1	1	1	1	0	0.640738	0.00446883	0.922906	0.147787	0.136137	0.225804	0.00534099	1.93e-275	3.66e-53	4.79e-26	9.98e-46	0.684174	0.345345	0.572559
11:47294626_T_C	rs10501321	11	47294626	T	C	TG	0.0216	0.686	38.09	MADD	0	Body mass index,HDL cholesterol,Bone mineral density (hip),Proinsulin levels,D-dimer levels,Metabolic syndrome,Intraocular pressure,Alzheimer_s disease (late onset),Serum albumin level,Acne (severe),Fasting glucose-related traits,Fasting glucose-related traits (interaction with BMI),Height,Thrombin generation potential phenotypes,Waist-to-hip ratio adjusted for body mass index,Subjective well-bei…	0.2046	0	0.0427	0	1	1	3.77e-05	0.704921	0.0113964	0.154458	0.16549	0.446044	0.182422	6.77e-10	0.114348	0.0256964	4.83e-41	0.00826445	0.00182954	0.957774
11:61551356_T_C	rs174535	11	61551356	T	C	TG	0.047	0.3628	191.09	MYRF	0	Metabolite levels,Cholesterol, total,LDL cholesterol,HDL cholesterol,Triglycerides,Liver enzyme levels (alkaline phosphatase),Resting heart rate,Metabolic syndrome,Metabolic traits,Lipid metabolism phenotypes,Sphingolipid levels,Phospholipid levels (plasma),Estradiol levels,Blood metabolite ratios,Laryngeal squamous cell carcinoma,Fasting glucose-related traits,Response to statin therapy,Immune r…	1	1	1	1	1	1	0.448705	0.0288719	0.00915902	0.00440244	0.365806	0.152532	0.00172833	1.84e-43	1.97e-39	3.79e-40	4.08e-29	0.353369	0.157521	0.554653
12:124464836_G_T	rs11057408	12	124464836	G	T	TG	0.0258	0.6372	54.34	ZNF664	0	HDL cholesterol,Triglycerides,Adiponectin levels,Adverse response to chemotherapy (neutropenia_leucopenia) (all antimetabolite drugs),Response to fenofibrate (adiponectin levels),Osteoarthritis (hip),Visceral adipose tissue_subcutaneous adipose tissue ratio,Visceral adipose tissue adjusted for BMI,Clubfoot,IgG glycosylation,Late-onset Alzheimer_s disease,Optic cup area,Waist-hip ratio,Waist circu…	0.1116	0	0.0915	0	1	1	0.000104978	0.00557865	0.660376	0.0810012	0.0212319	0.0527576	0.0328974	1.69e-13	0.000124122	5.02e-06	4.75e-15	0.0064278	0.002227	0.854918
12:57792580_C_T	rs11613352	12	57792580	C	T	TG	0.028	0.8087	51.55	INHBC	35961	Rheumatoid arthritis,Multiple sclerosis,Pulmonary function,Abdominal aortic aneurysm,IgE levels,HDL cholesterol,Triglycerides,Urate levels,Celiac disease or Rheumatoid arthritis,Migraine,Schizophrenia,Sensory disturbances after bilateral sagittal split ramus osteotomy,Pulmonary function (smoking interaction),Eosinophilic esophagitis (pediatric),Migraine without aura,Migraine - clinic-based,Allerg…	1	1	1	1	1	1	0.000377181	0.253502	0.279661	0.400748	0.401313	0.0815589	0.099546	7e-13	0.0233114	6.99e-05	2.14e-12	0.767803	0.398306	0.303069
15:42683787_G_A	rs2412710	15	42683787	G	A	TG	0.0988	0.02243	56.02	CAPN3	0	Protein quantitative trait loci,Triglycerides,Chagas cardiomyopathy in Tripanosoma cruzi seropositivity,QRS duration in Tripanosoma cruzi seropositivity,Glucose homeostasis traits,3-hydroxypropylmercapturic acid levels in smokers,MGMT methylation in smokers,Fibrinogen levels	1	1	1	1	1	1	NA	0.444647	0.0114929	0.0417722	0.410847	0.241835	0.182422	7.16e-14	0.409272	0.871178	1.51e-09	0.19814	0.135909	0.790097
15:44219607_G_A	rs16948098	15	44219607	G	A	TG	0.08	0.0409	80.8	FRMD5	0	Triglycerides,Serum albumin level,Tumor biomarkers,Schizophrenia	1	1	1	1	1	1	0.00130358	0.527579	0.257251	0.207155	0.672437	0.574481	0.956892	2.5e-19	0.558476	0.844707	1.75e-13	0.983219	0.95763	0.948324
15:58730498_C_T	rs588136	15	58730498	C	T	TG	0.0495	0.2058	145.76	AX747251	0	HDL cholesterol,Triglycerides,Amyotrophic lateral sclerosis,Metabolite levels,Cholesterol, total,Cardiovascular disease risk factors,Asperger disorder,Metabolic syndrome (bivariate traits),Age-related macular degeneration,Lipid metabolism phenotypes,Phospholipid levels (plasma),Metabolic syndrome,Lipid traits,Barrett_s esophagus,Digestive system disease (Barrett_s esophagus and esophageal adenoca…	1	1	1	1	1	0	0.545004	0.000369721	0.0276278	0.712085	0.146842	0.0993151	0.628859	1.46e-33	2.2e-49	0.876383	7.84e-189	0.258428	0.499897	0.321369
15:63396867_A_G	rs2652834	15	63396867	A	G	TG	0.0247	0.2348	34.59	LACTB	17130	Mean platelet volume,HDL cholesterol,Metabolic traits,Sleep depth,Heart failure,Orofacial clefts,QRS duration in Tripanosoma cruzi seropositivity,Platelet count,Obesity-related traits,Schizophrenia,Parkinson_s disease (familial, age at onset),Social communication problems,Blood metabolite levels,Response to paliperidone in schizophrenia (PANSS score),Myopia	1	1	1	1	1	0	0.626131	0.599611	0.703239	0.00262405	0.000234731	0.0120934	0.728547	4.08e-09	0.593803	0.679575	3.4e-11	0.993884	0.48888	0.0439528
16:15129940_C_T	rs3198697	16	15129940	C	T	TG	0.0198	0.6174	33.91	PDXDC1	0	Metabolic traits,Lipid metabolism phenotypes,Phospholipid levels (plasma),Blood metabolite ratios,Height,Triglycerides,Bone mineral density,Parental longevity (mother_s age at death),Hip circumference,Body mass index,Metabolite levels (lipid measures),Glycerophospholipid levels,Plasma omega-6 polyunsaturated fatty acid levels (linoleic acid),Plasma omega-6 polyunsaturated fatty acid levels (gamma…	1	1	1	1	1	1	0.381574	0.0319209	0.893143	0.360863	0.422182	0.523802	0.00932238	5.76e-09	0.317311	0.00947026	3.21e-06	0.279986	0.186396	0.745975
16:31088347_G_A	rs749671	16	31088347	G	A	TG	0.0211	0.6055	38.51	ZNF646	0	Systemic lupus erythematosus,Warfarin maintenance dose,Triglycerides,Psoriasis,IgA nephropathy,Parkinson_s disease,Systemic lupus erythematosus and Systemic sclerosis,Immunoglobulin light chain (AL) amyloidosis,Psoriasis vulgaris,Psoriatic arthritis,Response to metformin (IC50),Scalp hair shape,Waist circumference,Hip circumference,Post bronchodilator FEV1,Body mass index	<0.0062	0	<0.0061	0	<0.0058	0	1.08e-09	0.307598	0.938685	0.0773032	0.311369	0.937861	0.463355	5.44e-10	1.77e-06	3.99e-05	0.042502	2.42e-07	3.56e-05	0.000368509
16:53799977_T_G	rs9930333	16	53799977	T	G	TG	0.0208	0.4485	31.6	FTO	0	Obesity-related traits,Type 2 diabetes,Body mass index,Obesity (early onset extreme),Biomedical quantitative traits,Obesity (extreme),Waist circumference,Body mass in chronic obstructive pulmonary disease,Menarche (age at onset),Obesity,Adiposity,Body mass index (interaction),Metabolic syndrome,Sex hormone-binding globulin levels,Height adjusted BMI,Allergic rhinitis,Dietary macronutrient intake,…	1	1	0.4941	0	1	0	3.1e-135	0.012215	4.52e-06	0.675702	0.492616	0.1837	0.00335344	1.89e-08	0.16617	0.961094	7.52e-08	0.321512	0.0131839	0.0231026
16:56995236_C_A	rs1800775	16	56995236	C	A	TG	0.0396	0.5198	128.01	CETP	597	Waist circumference and related phenotypes,Triglycerides,HDL cholesterol,Biochemical measures,Cardiovascular disease risk factors,Lipoprotein-associated phospholipase A2 activity and mass,LDL cholesterol,Cholesterol, total,Metabolic syndrome,Metabolic syndrome (bivariate traits),HDL Cholesterol - Triglycerides (HDLC-TG),Age-related macular degeneration,Lipid metabolism phenotypes,Sleep duration,L…	1	0	1	1	1	1	0.122236	0.00268554	0.331753	0.29227	0.58349	0.866934	0.317311	1.12e-29	2.88e-30	5.14e-27	0	0.0983729	0.196978	0.221135
17:41878166_A_C	rs8077889	17	41878166	A	C	TG	0.0252	0.2441	36	MPP3	0	Bone mineral density (hip),Bone mineral density (spine),Response to taxane treatment (placlitaxel),Triglycerides,Glycated hemoglobin levels,Bone mineral density,Alzheimer disease and age of onset,HDL cholesterol,Obesity-related traits,Cognitive function,Mean corpuscular hemoglobin concentration	1	1	1	1	1	1	0.738883	0.91844	0.0790718	0.637473	0.480427	0.638805	0.404657	1.97e-09	0.633168	0.913444	1.87e-06	0.50246	0.60117	0.575385
19:19407718_T_C	rs10401969	19	19407718	T	C	TG	0.121	0.92876	346.53	SUGP1	0	Triglycerides,LDL cholesterol,Cholesterol, total,Bipolar disorder,Sphingolipid levels,Hepatic lipid content in extreme obesity,Schizophrenia,IgG glycosylation,Metabolite levels (lipoprotein measures),C-reactive protein levels or total cholesterol levels (pleiotropy),C-reactive protein levels or triglyceride levels (pleiotropy),C-reactive protein levels or LDL-cholesterol levels (pleiotropy),Paren…	0.3782	0	1	1	0.1334	1	0.00284389	0.00313119	0.0198931	0.00511856	0.239009	0.323117	4.62e-05	2.41e-77	3.59e-85	9.19e-61	0.0597881	0.0984286	0.353889	0.0437499
19:19920967_C_A	rs4808993	19	19920967	C	A	TG	0.0318	0.8166	36	ZNF506	0	Triglycerides,LDL cholesterol,Cholesterol, total,Sphingolipid levels,Schizophrenia,Adverse response to chemotherapy (neutropenia_leucopenia) (all anthracycline-based drugs),Late-onset Alzheimer_s disease,Parental longevity (combined parental age at death),Response to fenofibrate (LDL cholesterol levels),Attention deficit hyperactivity disorder symptom score,Night sleep phenotypes,Height,Obesity-r…	1	1	1	1	1	1	NA	0.0669341	NA	0.243816	0.234507	0.370526	0.121142	1.97e-09	0.00016746	5.47e-05	0.719976	0.329508	0.606834	0.266179
19:33899065_G_A	rs731839	19	33899065	G	A	TG	0.0224	0.3417	38.72	PEPD	0	Colorectal cancer,Body mass index,Response to antipsychotic treatment in schizophrenia (working memory),Type 2 diabetes,Adiponectin levels,Bone properties (heel),Inflammatory bowel disease (early onset),Creatinine levels,Fasting insulin-related traits (interaction with BMI),Visceral adipose tissue adjusted for BMI,Visceral adipose tissue_subcutaneous adipose tissue ratio,HDL cholesterol,Triglycer…	1	1	1	1	1	1	0.0365362	0.0043289	0.192115	0.0814018	0.0379624	0.111491	0.423711	4.9e-10	0.114348	0.65271	2.75e-09	0.984583	0.705372	0.224257
19:45414451_T_C	rs439401	19	45414451	T	C	TG	0.0659	0.6201	300.75	APOE	-1801	C-reactive protein,Alzheimer_s disease (late onset),LDL cholesterol,Alzheimer_s disease,Triglycerides,Personality dimensions,HDL cholesterol,Cholesterol, total,Quantitative traits,Carotid intima media thickness,Cardiovascular disease risk factors,Lipoprotein-associated phospholipase A2 activity and mass,Cognitive decline,Tuberculosis,Cerebrospinal AB1-42 levels,Alzheimer_s disease biomarkers,HDL …	1	1	1	1	1	0	0.4367	0.794505	5.94e-25	0.692867	0.882664	0.489847	0.104163	2.26e-67	1.98e-24	7.68e-13	8.79e-12	0.010347	0.01161	0.265192
19:7224431_G_A	rs7248104	19	7224431	G	A	TG	0.0222	0.5831	42.63	INSR	0	Diabetic retinopathy,Sexual dysfunction (SSRI_SNRI-related),Hypothyroidism,Polycystic ovary syndrome,Triglycerides,Height,Asthma (childhood onset),Urate levels,Periodontitis,Thyroid hormone levels,Body mass index,Hip circumference adjusted for BMI	0.062	0	0.2074	0	0.3538	0	0.366406	0.478456	0.0489266	0.036441	0.000411911	0.00240598	0.946847	6.6e-11	0.4367	0.588824	1.89e-06	0.000274752	0.00286646	0.00235677
19:8615589_A_G	rs4804311	19	8615589	A	G	TG	0.0392	0.8905	42.68	MYO1F	0	HDL cholesterol,Atopic dermatitis,Sphingolipid levels,Height,Metabolite levels (lipoprotein measures),Triglycerides,Tonsillectomy,Waist circumference adjusted for body mass index,Hepcidin_transferrin saturation ratio,Very long-chain saturated fatty acid levels (fatty acid 20:0),Very long-chain saturated fatty acid levels (fatty acid 22:0),Very long-chain saturated fatty acid levels (fatty acid 24…	1	1	1	1	1	1	0.986003	0.00229966	0.0411846	0.0840306	0.0235483	0.0431537	0.668235	6.43e-11	0.650459	0.467059	2.9e-16	0.213683	0.158341	0.763103
2:165528876_C_T	rs13389219	2	165528876	C	T	TG	0.0271	0.591	63.53	COBLL1	12380	Type 2 diabetes,HDL cholesterol,Triglycerides,Common traits (Other),Waist-hip ratio,Blood pressure,Heschl_s gyrus morphology,Response to statin therapy,Fasting insulin-related traits (interaction with BMI),Sexual dimorphism in anthropometric traits,Body fat percentage,Waist circumference adjusted for body mass index,Hip circumference,Body mass index,Waist-to-hip ratio adjusted for body mass index…	1	1	1	1	1	0	8.3e-05	0.0187831	0.491768	0.0326864	0.0200515	0.128982	0.000526955	1.58e-15	3.24e-08	2.75e-09	1.07e-10	0.0787458	0.381143	0.0385932
2:21231524_G_A	rs676210	2	21231524	G	A	TG	0.0733	0.7691	353.25	APOB	0	LDL cholesterol,Triglycerides,HDL cholesterol,Cholesterol, total,Metabolic traits,Cardiovascular disease risk factors,Prostate cancer,Hypertriglyceridemia,Erectile dysfunction and prostate cancer treatment,Metabolic syndrome,Binge eating behaviour and bipolar disorder,Lipid metabolism phenotypes,Lipoprotein-associated phospholipase A2 activity and mass,Response to statin therapy,Metabolite levels…	1	1	1	1	1	1	0.2113	0.645139	0.240662	0.724252	0.236974	0.272132	0.804863	8.32e-79	6.74e-27	1.05e-42	3.67e-61	0.270239	0.169744	0.656973
2:227100698_G_T	rs2972146	2	227100698	G	T	TG	0.0281	0.6227	68.31	LOC646736	-55920	Coronary heart disease,Type 2 diabetes and other traits,HDL cholesterol,Triglycerides,Cerebrospinal P-tau181p levels,Adiposity,Corneal astigmatism,Adiponectin levels,Type 2 diabetes,Fasting insulin-related traits (interaction with BMI),Visceral adipose tissue_subcutaneous adipose tissue ratio,Sexual dimorphism in anthropometric traits,Body fat percentage,Modified Stumvoll Insulin Sensitivity Inde…	1	1	1	0	0.7772	0	6.3e-06	0.000138345	0.131633	0.00216792	0.00014489	0.0039914	2.97e-09	1.4e-16	0.781183	0.0735386	2.74e-20	0.557318	0.0403103	0.00370451
2:27730940_T_C	rs1260326	2	27730940	T	C	TG	0.1148	0.4129	1140.06	GCKR	0	Triglycerides,C-reactive protein,Waist circumference and related phenotypes,LDL cholesterol,Metabolic traits,Uric acid levels,Metabolite levels,Cardiovascular disease risk factors,Liver enzyme levels (gamma-glutamyl transferase),Cholesterol, total,Calcium levels,Hypertriglyceridemia,Urate levels,Triglycerides-Blood Pressure (TG-BP),Waist Circumference - Triglycerides (WC-TG),C-reactive protein le…	1	1	1	1	1	0	0.000106625	0.73494	1.72e-42	0.153868	0.0636795	0.255957	0.0955807	6.5e-250	6.67e-46	2.58e-08	0.0012441	0.0428494	0.0936159	0.169201
2:28344285_G_A	rs4401177	2	28344285	G	A	TG	0.0687	0.1042	168.02	BRE	0	Type 1 diabetes,Waist Circumference - Triglycerides (WC-TG),Alzheimer_s disease,Waist circumference,Periodontitis (CDC_AAP),Fasting glucose-related traits (interaction with BMI),Response to carboplatin and paclitaxel in ovarian cancer (Caspase 3_7 EC50),Oral cavity cancer,RR interval (tricyclic_tetracyclic antidepressant use interaction),Inflammatory bowel disease,Soluble interleukin-2 receptor s…	1	1	1	1	1	0	0.0628855	0.99093	0.000908895	0.985688	0.90441	0.777799	0.0984991	2e-38	1.46e-08	0.00516418	0.0908542	0.779736	0.400548	0.212727
20:39118662_C_T	rs6029143	20	39118662	C	T	TG	0.0388	0.94195	29.86	SNORD112	-73076	Response to TNF antagonist treatment,LDL cholesterol,Cytomegalovirus antibody response,Cholesterol, total,Orofacial clefts,IgG glycosylation,Metabolite levels (lipoprotein measures),Nose morphology,Cranial base width,Metabolite levels (HVA-5-HIAA Factor score),Obesity-related traits,Drug-induced Stevens-Johnson syndrome or toxic epidermal necrolysis (SJS_TEN),Dupuytren_s disease,Nonsyndromic clef…	1	1	1	1	1	1	0.976536	0.593629	0.695572	0.0784053	0.182198	0.870011	0.463355	4.63e-08	1.44e-07	7.43e-05	0.344176	0.361635	0.353455	0.589497
20:44545048_C_T	rs4810479	20	44545048	C	T	TG	0.0474	0.2876	155.59	PLTP	-4045	Rheumatoid arthritis,HDL cholesterol,Triglycerides,Multiple sclerosis,Lipid metabolism phenotypes,Kawasaki disease,Brain structure,Metabolite levels,IgG glycosylation,Response to amphetamines,Gut microbiota (functional units),Abdominal aortic aneurysm,Metabolite levels (lipoprotein measures),C-reactive protein levels or triglyceride levels (pleiotropy),C-reactive protein levels or HDL-cholesterol…	1	1	1	1	1	0	0.198543	0.114664	8.47e-05	0.205358	0.275665	0.428273	0.317311	1.04e-35	0.515692	0.00496148	5.47e-34	0.950198	0.192087	0.00993729
20:45597546_T_C	rs6066141	20	45597546	T	C	TG	0.0297	0.7586	31.4	EYA2	0	Quantitative traits,Osteoarthritis (hip),Chronic kidney disease,Visceral adipose tissue_subcutaneous adipose tissue ratio,Glomerular filtration rate,Migraine,Gout,Subjective well-being,Post bronchodilator FEV1_FVC ratio,Thiazide-induced adverse metabolic effects in hypertensive patients,Waist-to-hip ratio adjusted for body mass index,Response to protease inhibitor treatment in hepatitis c (biliru…	1	1	1	1	1	1	0.905238	0.161218	0.253934	0.0978759	0.787878	0.0713787	0.0086649	2.1e-08	0.0208691	0.180576	0.0216589	0.689681	0.904312	0.71836
22:38595411_G_A	rs3761445	22	38595411	G	A	TG	0.0232	0.6148	46.56	MAFF	3614	Melanoma,Cutaneous nevi,Triglycerides,Body fat percentage,C-reactive protein levels or triglyceride levels (pleiotropy),Age-related hearing impairment,Vertical cup-disc ratio,Post bronchodilator FEV1_FVC ratio,Age-related macular degeneration,Mammographic density (dense area),Percent mammographic density,Optic cup area,Conotruncal heart defects,Advanced age-related macular degeneration	1	1	1	1	<0.0058	0	0.00333028	0.736095	0.00993381	0.655056	0.548526	0.622988	0.0026998	8.88e-12	0.00502299	0.0285831	6.35e-06	0.437851	0.40068	0.000110652
3:12486964_C_A	rs10440120	3	12486964	C	A	TG	0.0306	0.8325	48.37	PPARG	-11109	Type 2 diabetes,Cholesterol, total,Cardiac hypertrophy,Periodontitis (DPAL),Fasting insulin-related traits (interaction with BMI),Sexual dimorphism in anthropometric traits,Platelet count,Drug-induced liver injury,Plasminogen activator inhibitor type 1 levels (PAI-1),QRS complex (12-leadsum),Gut microbiota (functional units),Modified Stumvoll Insulin Sensitivity Index,Subjective well-being,Waist-…	1	1	1	1	1	1	0.703239	0.277472	0.816105	0.473757	0.97735	0.439609	0.00317774	3.54e-12	1.17e-05	0.00101724	0.00799753	0.662026	0.903157	0.285474
3:135926622_G_T	rs645040	3	135926622	G	T	TG	0.0293	0.7691	53.66	MSL2	-11934	Triglycerides,Anticoagulant levels,Schizophrenia,Fibrinogen,Height,Gestational age at birth (child effect),C-reactive protein levels or triglyceride levels (pleiotropy),C-reactive protein levels or HDL-cholesterol levels (pleiotropy),Waist circumference adjusted for body mass index,Body mass index,HDL cholesterol,Rheumatoid arthritis,Fibrinogen levels	1	1	1	0	1	1	1.11e-05	0.000602991	0.00247554	0.0258785	0.00106892	0.00410829	0.344943	2.39e-13	0.306187	0.0145075	1.1e-13	0.221996	0.0442832	0.275459
4:3473139_A_G	rs6831256	4	3473139	A	G	TG	0.0258	0.409	54.34	DOK7	0	Fibrinogen,LDL cholesterol,Cholesterol, total,Triglycerides,Parental longevity (mother_s age at death),Parental longevity (combined parental age at death),Educational attainment (years of education),Serum sulfate level,Crohn_s disease,Inflammatory bowel disease,Fibrinogen levels,Monobrow	0.3968	0	0.0183	0	1	0	0.15965	0.00370032	0.0524534	0.48034	0.315218	0.302191	0.88866	1.69e-13	5.09e-10	7.52e-07	0.000273817	0.0188104	0.000782967	0.102119
4:87279096_C_T	rs2869433	4	87279096	C	T	TG	0.0192	0.3074	31.89	MAPK10	0	Peripheral artery disease,Symmetrical dimethylarginine levels,Insulin-related traits,Migraine - clinic-based,Response to cytidine analogues (gemcitabine),Kidney disease (end stage renal disease vs normoalbuminuria) in type 1 diabetes,Kidney disease (end stage renal disease vs non-end stage renal disease) in type 1 diabetes,Mammographic density,Response to paliperidone in schizophrenia (CGI-S scor…	1	1	1	1	1	0	0.0708478	0.809333	0.036411	0.469233	0.250119	0.248551	0.952156	1.63e-08	0.541126	0.385164	2.43e-06	0.168007	0.396508	0.145498
4:88030261_G_T	rs442177	4	88030261	G	T	TG	0.0309	0.5528	87.68	AFF1	0	Liver enzyme levels (alanine transaminase),Triglycerides,Systemic lupus erythematosus,Amyotrophic lateral sclerosis,Esophageal adenocarcinoma,Symmetrical dimethylarginine levels,Insulin-related traits,Bulimia nervosa,Alzheimer_s disease (cognitive decline),Platelet count,Eyebrow thickness,Response to radiotherapy in prostate cancer (toxicity, urinary frequency),Response to paliperidone in schizop…	<0.0062	0	<0.0061	0	1	1	0.00610783	0.924045	0.141901	0.327922	0.55796	0.926924	0.984043	7.7e-21	1.54e-06	1.73e-05	2.56e-10	4.3e-08	3.16e-08	0.641283
5:156390297_T_C	rs6882076	5	156390297	T	C	TG	0.0286	0.6662	66.77	TIMD4	-31	LDL cholesterol,Anthropometric traits,Triglycerides,Cholesterol, total,Personality traits in bipolar disorder,Lung function (forced expiratory flow between 25% and 75% of forced vital capacity),Asymmetrical dimethylarginine levels,IgG glycosylation,Daytime sleep phenotypes,Hypertriglyceridemia,Airway responsiveness in chronic obstructive pulmonary disease,Response to paliperidone in schizophrenia…	1	1	0.2501	0	1	1	0.21408	0.148225	0.727476	0.3291	0.336062	0.426843	0.386125	3.05e-16	6.74e-43	3.55e-33	0.668235	0.0479535	0.00260852	0.102808
5:55861786_C_T	rs9686661	5	55861786	C	T	TG	0.0379	0.1768	74.19	MAP3K1	249112	Breast cancer,Triglycerides,Celiac disease or Rheumatoid arthritis,Waist circumference,Homeostasis model assessment of insulin resistance (interaction),Fasting insulin (interaction),Crohn_s disease,Type 2 diabetes,Rheumatoid arthritis,Alzheimer_s disease (cognitive decline),Sexual dimorphism in anthropometric traits,Breast cancer (early onset),Cancer (pleiotropy),Waist-hip ratio,Waist circumferen…	1	1	1	0	1	1	0.133614	0.000582421	0.571214	0.723053	0.239058	0.160925	1.67e-06	7.08e-18	0.000142178	0.000192114	1.26e-10	0.109252	0.0216527	0.0920134
6:127414801_C_T	rs719726	6	127414801	C	T	TG	0.0199	0.529	32.33	AK127472	0	Breast cancer,Iron status biomarkers,Metabolite levels,Waist-hip ratio,Bone mineral density,Intracranial volume,Bone mineral density (paediatric, total body less head),Bone mineral density (paediatric, upper limb),Blood pressure,Crohn_s disease,Bone properties (heel),Renal function-related traits (BUN),HDL cholesterol,Triglycerides,Type 2 diabetes,Height,C-reactive protein levels or HDL-cholester…	0.2604	0	1	0	0.2262	0	0.903523	0.619878	0.310246	0.00748714	0.0394015	0.261139	0.526516	1.3e-08	0.159901	0.023626	3.5e-08	0.0016817	0.0528039	0.00139113
6:139831757_T_C	rs634869	6	139831757	T	C	TG	0.0272	0.438	67.94	LOC645434	-36024	HDL cholesterol,Type 2 diabetes,Adiponectin levels,Red blood cell traits,Mean corpuscular hemoglobin,Mean corpuscular volume,Blood trace element (Se levels),IgG glycosylation,Alzheimer disease and age of onset,Triglycerides,Obesity-related traits,Response to simvastatin treatment (PCSK9 protein level change),Post bronchodilator FEV1_FVC ratio,Urate levels in lean individuals,Red blood cell count	1	1	1	1	1	0	0.419982	0.443727	0.434655	0.00427537	0.00172203	0.0394891	0.0387656	1.69e-16	0.000465258	0.000598193	5.89e-12	0.0566164	0.401913	0.0157129
6:160848167_A_C	rs2665357	6	160848167	A	C	TG	0.0212	0.5092	41.27	SLC22A3	0	Prostate cancer,Protein quantitative trait loci,Brain lesion load,Lp (a) levels,Response to hepatitis C treatment,HDL cholesterol,LDL cholesterol,Cholesterol, total,Colorectal cancer,Coronary heart disease,Monocyte early outgrowth colony forming units,Metabolic traits,Response to statins (LDL cholesterol change),Response to statin therapy,Blood metabolite ratios,Plasma plasminogen levels,Lipoprot…	1	0	1	1	0.1044	0	1.78e-05	0.00163323	0.710662	0.152836	0.00175764	0.00147269	0.133614	1.33e-10	6.42e-09	1.15e-06	0.346614	0.00958119	0.204176	0.000611995
6:31265490_T_C	rs2247056	6	31265490	T	C	TG	0.0378	0.7823	93.94	HLA-C	-25577	Protein quantitative trait loci,Psoriasis,Systemic lupus erythematosus,Lung cancer,AIDS progression,Height,Drug-induced liver injury (flucloxacillin),Follicular lymphoma,Drug-induced Stevens-Johnson syndrome or toxic epidermal necrolysis (SJS_TEN),Prostate cancer,Nevirapine-induced rash,Rheumatoid arthritis,Graves_ disease,Stevens-Johnson syndrome and toxic epidermal necrolysis (SJS-TEN),Pulmonar…	0.0062	0	1	1	NA	NA	NA	0.00616612	0.00735001	NA	NA	NA	0.00766076	3.25e-22	1.48e-21	8.05e-09	0.00248633	1.94e-05	0.585201	NA
6:31848220_T_G	rs589428	6	31848220	T	G	TG	0.0335	0.6966	86.59	EHMT2	0	Bone mineral density (spine),Arthritis (juvenile idiopathic),Psoriasis,Systemic lupus erythematosus,Lung cancer,Multiple sclerosis,AIDS progression,Eosinophil counts,Height,Drug-induced liver injury (flucloxacillin),Schizophrenia,Hepatitis B vaccine response,Systemic sclerosis,Drug-induced Stevens-Johnson syndrome or toxic epidermal necrolysis (SJS_TEN),Asthma,Rheumatoid arthritis,Graves_ disease…	0.0558	0	1	1	NA	NA	0.00766076	0.0134168	0.00699736	0.00113185	0.00300267	0.117231	3.06e-06	1.33e-20	3.29e-13	2.6e-07	0.24517	0.000130515	0.576428	NA
6:32669373_C_T	rs11752643	6	32669373	C	T	TG	0.0802	0.02639	83.06	HLA-DQB1	-34907	LDL cholesterol,Crohn_s disease,Bone mineral density (spine),Arthritis (juvenile idiopathic),Rheumatoid arthritis,Type 1 diabetes,Celiac disease,Multiple sclerosis,Inflammatory bowel disease,Systemic lupus erythematosus,Ulcerative colitis,Anti-cyclic Citrullinated Peptide Antibody,Hepatitis B,Schizophrenia,Hematological parameters,Hepatitis B vaccine response,Systemic sclerosis,Asthma,Graves_ dis…	1	1	1	1	<0.0058	0	NA	0.684885	0.381574	NA	NA	NA	0.758316	7.97e-20	1.03e-06	0.00215045	1.04e-07	0.119222	0.661567	1.28e-05
6:43757896_C_A	rs998584	6	43757896	C	A	TG	0.0293	0.5145	62.71	VEGFA	-3673	Type 2 diabetes,Vascular endothelial growth factor levels,Waist-hip ratio,Ulcerative colitis,Age-related macular degeneration,Coronary heart disease,Rheumatoid arthritis,Adiponectin levels,Urate levels,Sexual dimorphism in anthropometric traits,HDL cholesterol,Triglycerides,Chagas cardiomyopathy in Tripanosoma cruzi seropositivity,PR interval in Tripanosoma cruzi seropositivity,Waist-to-hip ratio…	1	1	1	0	1	0	1.19e-06	2.21e-05	0.654609	0.00104746	0.0140141	0.639952	0.000410355	2.4e-15	0.426688	0.900524	7.8e-12	0.943004	0.15409	0.00829013
7:25997536_A_G	rs4719841	7	25997536	A	G	TG	0.0232	0.3826	46.56	MIR148A	-7930	Waist-hip ratio,Endometriosis,Preeclampsia,Carotid atherosclerosis in HIV infection,Visceral adipose tissue_subcutaneous adipose tissue ratio,Body mass index,LDL cholesterol,Cholesterol, total,Triglycerides,Gestational age at birth in premature rupture of membrane-initiated deliveries (child effect),Waist circumference adjusted for body mass index,Obesity-related traits,Superior frontal gyrus gre…	1	0	1	1	0.058	0	0.851269	0.516335	0.347529	0.041139	0.198421	0.80516	0.386125	8.88e-12	5e-05	1.61e-10	0.0864763	0.0555511	0.814536	0.000285437
7:72989390_A_G	rs11974409	7	72989390	A	G	TG	0.0899	0.8061	458.16	TBL2	0	Triglycerides,Gamma glutamyl transpeptidase,Liver enzyme levels (gamma-glutamyl transferase),HDL cholesterol,Hypertriglyceridemia,Protein C levels,C-reactive protein levels,Caffeine consumption,Lipid metabolism phenotypes,Metabolic syndrome,Urate levels,Immune reponse to smallpox (secreted IL-12p40),Migraine,Metabolite levels (lipoprotein measures),C-reactive protein levels or HDL-cholesterol lev…	0.7936	0	1	0	1	0	0.011977	0.478414	1.06e-07	0.00978609	0.111913	0.656303	0.29251	1.21e-101	0.00837999	0.586801	5.62e-13	0.196688	0.0930572	0.733887
8:10671260_A_G	rs6995541	8	10671260	A	G	TG	0.0265	0.3219	51.3	MIR1322	11621	Triglycerides,Carotid intima media thickness,Retinal vascular caliber,Eosinophilic esophagitis,Response to antipsychotic therapy (extrapyramidal side effects),Alzheimer_s disease,Asthma and hay fever,Gut microbiota (beta diversity),Extraversion,Neuroticism,Morning vs. evening chronotype,Subjective well-being,Positive affect,Obesity-related traits,Post bronchodilator FEV1_FVC ratio,Response to che…	1	0	1	1	0.2146	0	0.883086	0.0231493	0.832678	0.0282463	0.124735	0.840492	0.552679	7.94e-13	0.499676	0.261883	7.94e-08	0.0101953	0.311686	0.00131942
8:11616410_C_T	rs1062219	8	11616410	C	T	TG	0.0223	0.4921	43.02	GATA4	0	Systemic lupus erythematosus,Rheumatoid arthritis,Non-alcoholic fatty liver disease histology (other),Non-alcoholic fatty liver disease histology (lobular),Neutrophil count,Parkinson_s disease,Kawasaki disease,Nicotine use,Alcohol dependence,Systemic lupus erythematosus and Systemic sclerosis,Myopia (pathological),Periodontitis (CDC_AAP),Response to antipsychotic therapy (extrapyramidal side effe…	1	0	1	1	1	0	0.0815197	0.692608	0.469633	0.0014392	0.000564994	0.0356916	0.815503	5.42e-11	0.738883	0.0654598	0.0918508	0.0140938	0.165447	0.0123915
8:126482621_C_A	rs2954022	8	126482621	C	A	TG	0.078	0.5303	558.68	TRIB1	-31977	Triglycerides,Crohn_s disease,LDL cholesterol,Cholesterol, total,Liver enzyme levels (alanine transaminase),Liver enzyme levels (alkaline phosphatase),HDL cholesterol,HDL Cholesterol - Triglycerides (HDLC-TG),Triglycerides-Blood Pressure (TG-BP),Adiponectin levels,Amyotrophic lateral sclerosis or frontotemporal dementia,Lipid metabolism phenotypes,Metabolite levels (Dihydroxy docosatrienoic acid)…	1	1	1	1	1	0	0.0149605	4.01e-06	0.00427473	0.167797	0.0379819	0.119277	0.62717	1.63e-123	1.16e-65	5.88e-52	8.4e-32	0.11216	0.318344	0.180693
8:18272438_C_T	rs4921914	8	18272438	C	T	TG	0.0353	0.248	77.88	NAT2	-13715	Triglycerides,Cholesterol, total,Bladder cancer,Obesity,Urinary metabolites,Metabolic traits,Blood metabolite ratios,Lung function (FEV1),Economic and political preferences,Paclitaxel-induced neuropathy,Response to bronchodilator in chronic obstructive pulmonary disease (change in FEV1),Erythrocyte cadmium concentration in never smokers,Parental extreme longevity (95 years and older),Night sleep …	1	1	1	0	0.6728	0	0.0124193	0.00604158	0.044098	0.715628	0.665645	0.570858	0.00902486	1.09e-18	2.68e-15	1.94e-07	0.643067	0.777509	0.0473263	0.0041882
8:19844222_A_G	rs12678919	8	19844222	A	G	TG	0.1702	0.8786	923.73	LPL	-19452	Waist circumference and related phenotypes,Triglycerides,HDL cholesterol,Metabolic traits,Hyperactive-impulsive symptoms,Cardiovascular disease risk factors,Metabolic syndrome,Hypertriglyceridemia,Metabolic syndrome (bivariate traits),HDL Cholesterol - Triglycerides (HDLC-TG),Triglycerides-Blood Pressure (TG-BP),Lipid metabolism phenotypes,Preeclampsia,Amyotrophic lateral sclerosis (age of onset)…	1	1	1	1	1	0	0.953093	0.00135137	0.136224	0.968391	0.100316	0.0210096	0.00207001	6.83e-203	0.959447	0.189697	1.16e-163	0.819234	0.824072	0.804567
8:59393273_A_G	rs4738684	8	59393273	A	G	TG	0.0205	0.3522	34.31	CYP7A1	9462	LDL cholesterol,Cholesterol, total,Cognitive performance,Narcolepsy with cataplexy,Pit-and-Fissure caries,IgG glycosylation,Systolic blood pressure response to hydrochlorothiazide in hypertension,Loneliness,Gallstone disease,Clozapine-induced cytotoxicity,Gut microbiome composition (summer),Response to paliperidone in schizophrenia (PANSS score)	0.2418	0	1	0	0.4872	0	0.927565	0.888629	0.660376	0.319827	0.70996	0.496849	0.0955807	4.71e-09	3.16e-26	4.62e-19	0.182422	0.00140027	0.0202367	0.00353549
8:8279462_T_G	rs2976940	8	8279462	T	G	TG	0.0205	0.4472	36.35	SGK223	-40205	Conduct disorder (interaction),Prion diseases,Response to cytidine analogues (gemcitabine),Obesity-related traits,Clozapine-induced agranulocytosis,White matter lesion progression,Influenza A (H1N1) severity,Hippocampal volume,Neuroticism,Schizophrenia	1	0	1	1	<0.0058	0	0.0999366	0.511318	0.0237259	0.0544587	0.0206872	0.14937	0.0718606	1.65e-09	0.676922	0.0484986	0.548506	0.0450816	0.736976	5.6e-07
8:9267117_C_T	rs9693857	8	9267117	C	T	TG	0.0202	0.4538	35.3	LOC157273	-74527	Liver enzyme levels (alkaline phosphatase),HDL cholesterol,LDL cholesterol,Cholesterol, total,HDL Cholesterol - Triglycerides (HDLC-TG),Metabolic syndrome (bivariate traits),C-reactive protein levels,Acne (severe),Myopia (pathological),Glycemic traits (pregnancy),Fasting insulin-related traits (interaction with BMI),Fasting glucose-related traits (interaction with BMI),Alzheimer_s disease,Metabol…	0.4092	0	1	1	0.029	0	0.000557247	0.498132	0.000194692	0.00161815	1.07e-07	2.12e-06	0.230139	2.83e-09	0.824141	0.213778	0.290446	0.00225919	0.170524	0.000151161

## Sheet: table S4
Table S4: linkage disequilibrium(R2)
Table gives linkage disequilibrium between SNPs subdivided into traits and chromosomes if ther are more than 1 SNP per chromosome per trait. LD values are from european ancrestries samples of the 1000 Genomes project phase 3. Bottom section shows results from sensitivity analysis where IVW-MR was adjusted for LD correlation structure of exposure SNPs
T2D	chr 2				chr3						chr6						chr10					chr11
	RS_number	rs17031005	rs2713552		RS_number	rs11709077	rs7428936	rs11708067	rs4686696		RS_number	rs7451008	rs3129768	rs143304587	rs11759026		RS_number	rs10882098	rs35198068	rs10510110		RS_number	rs5215	rs9667947
	rs17031005	1	0.012		rs11709077	1	0.004	0.014	0.005		rs7451008	1	0.001	0.008	0.02		rs10882098	1	0.012	0.002		rs5215	1	0.008
	rs2713552	0.012	1		rs7428936	0.004	1	0.005	0		rs3129768	0.001	1	0.011	0.002		rs35198068	0.012	1	0		rs9667947	0.008	1
					rs11708067	0.014	0.005	1	0		rs143304587	0.008	0.011	1	0.007		rs10510110	0.002	0	1
					rs4686696	0.005	0	0	1		rs11759026	0.02	0.002	0.007	1
BMI	chr 1											chr 2										chr3								chr6						chr7				chr8				chr9
	RS_number	rs657452	rs11583200	rs3101336	rs12566985	rs12401738	rs11165643	rs17024393	rs543874	rs2820292		RS_number	rs13021737	rs10182181	rs11126666	rs1016287	rs11688816	rs2121279	rs1528435	rs7599312		RS_number	rs6804842	rs2365389	rs3849570	rs13078960	rs16851483	rs1516725		RS_number	rs205262	rs2207139	rs9400239	rs13191362		RS_number	rs1167827	rs2245368		RS_number	rs17405819	rs2033732		RS_number	rs4740619	rs10968576	rs6477694	rs1928295	rs10733682
	rs657452	1	0.0451	0.017	0.003	0.016	0.008	0	0	0.006		rs13021737	1	0.002	0	0.001	0.008	0.016	0.008	0.002		rs6804842	1	0.026	0.016	0	0.003	0.004		rs205262	1	0.007	0	0.001		rs1167827	1	0.001		rs17405819	1	0.001		rs4740619	1	0.001	0.002	0.001	0.002
	rs11583200	0.0451	1	0.02	0	0.012	0	0	0.001	0.006		rs10182181	0.002	1	0.005	0.001	0	0.004	0.002	0		rs2365389	0.026	1	0	0.011	0.009	0.012		rs2207139	0.007	1	0.022	0.007		rs2245368	0.001	1		rs2033732	0.001	1		rs10968576	0.001	1	0	0.001	0.001
	rs3101336	0.017	0.02	1	0.004	0.001	0.003	0	0.001	0.002		rs11126666	0	0.005	1	0.001	0.019	0.003	0	0.005		rs3849570	0.016	0	1	0.031	0.009	0		rs9400239	0	0.022	1	0										rs6477694	0.002	0	1	0.004	0.001
	rs12566985	0.003	0	0.004	1	0.007	0.001	0.031	0	0.003		rs1016287	0.001	0.001	0.001	1	0.001	0	0.009	0.005		rs13078960	0	0.011	0.031	1	0.029	0.002		rs13191362	0.001	0.007	0	1										rs1928295	0.001	0.001	0.004	1	0.015
	rs12401738	0.016	0.012	0.001	0.007	1	0	0.025	0	0.015		rs11688816	0.008	0	0.019	0.001	1	0	0.01	0.029		rs16851483	0.003	0.009	0.009	0.029	1	0.001																rs10733682	0.002	0.001	0.001	0.015	1
	rs11165643	0.008	0	0.003	0.001	0	1	0.003	0.01	0.001		rs2121279	0.016	0.004	0.003	0	0	1	0.003	0		rs1516725	0.004	0.012	0	0.002	0.001	1
	rs17024393	0	0	0	0.031	0.025	0.003	1	0	0.003		rs1528435	0.008	0.002	0	0.009	0.01	0.003	1	0.005
	rs543874	0	0.001	0.001	0	0	0.01	0	1	0.001		rs7599312	0.002	0	0.005	0.005	0.029	0	0.005	1
	rs2820292	0.006	0.006	0.002	0.003	0.015	0.001	0.003	0.001	1
CAD	chr 1							chr2							chr5				chr6						chr8				chr9				chr10						chr11				chr12					chr15
	RS_number	rs11206510	rs9970807	rs7528419	rs6689306	rs67180937		RS_number	rs16986953	rs515135	rs17678683	rs115654617	rs10174652		RS_number	rs5215	rs9667947		RS_number	rs9349379	rs56336142	rs12202017	rs55730499		RS_number	rs5215	rs9667947		RS_number	rs2891168	rs2519093		RS_number	rs2487928	rs1870634	rs1412444	rs11191416		RS_number	rs10840293	rs2128739		RS_number	rs2681472	rs11065979	rs11066188		RS_number	rs56062135
	rs11206510	1	0.001	0.001	0.009	0.005		rs16986953	1	0.002	0.007	0.008	0.001		rs5215	1	0.008		rs9349379	1	0.002	0.008	0.017		rs5215	1	0.008		rs2891168	1	0.001		rs2487928	1	0	0.008	0.041		rs10840293	1	0.003		rs2681472	1	0.001	0		rs56062135	1
	rs9970807	0.001	1	0.001	0	0.021		rs515135	0.002	1	0.009	0.005	0.005		rs9667947	0.008	1		rs56336142	0.002	1	0.013	0		rs9667947	0.008	1		rs2519093	0.001	1		rs1870634	0	1	0.002	0.002		rs2128739	0.003	1		rs11065979	0.001	1	0.787		rs4468572	0
	rs7528419	0.001	0.001	1	0.001	0.016		rs17678683	0.007	0.009	1	0.01	0.01						rs12202017	0.008	0.013	1	0.005										rs1412444	0.008	0.002	1	0.002						rs11066188	0	0.787	1		rs8042271	0
	rs6689306	0.009	0	0.001	1	0.001		rs115654617	0.008	0.005	0.01	1	0.574						rs55730499	0.017	0	0.005	1										rs11191416	0.041	0.002	0.002	1
	rs67180937	0.005	0.021	0.016	0.001	1		rs10174652	0.001	0.005	0.01	0.574	1
CRP	chr 1							chr2					chr12
	RS_number	rs12037222	rs4420065	rs4129267	rs2592887	rs12239046		RS_number	rs1260326	rs11889865	rs10171849		RS_number	rs10745954	rs1169288
	rs12037222	1	0.001	0	0.007	0		rs1260326	1	0.15	0.002		rs10745954	1	0.014
	rs4420065	0.001	1	0.004	0.006	0.008		rs11889865	0.15	1	0.018		rs1169288	0.014	1
	rs4129267	0	0.004	1	0.005	0.006		rs10171849	0.002	0.018	1
	rs2592887	0.007	0.006	0.005	1	0.002
	rs12239046	0	0.008	0.006	0.002	1
DBP	chr 3				chr6						chr11								chr12					chr15				chr17
	RS_number	rs11716531	rs419076		RS_number	rs198851	rs2077492	rs9401916	rs62434122		RS_number	rs592373	rs11023909	rs177542	rs10838702	rs7125196	rs604723		RS_number	rs10743353	rs11105353	rs597808		RS_number	rs35206230	rs4932370		RS_number	rs17637472	rs77946446
	rs11716531	1	0.001		rs198851	1	0	0.004	0.009		rs592373	1	0.029	0.015	0.009	0.011	0.003		rs10743353	1	0	0		rs35206230	1	0.017		rs17637472	1	0.002
	rs419076	0.001	1		rs2077492	0	1	0.001	0.001		rs11023909	0.029	1	0.004	0.001	0	0.007		rs11105353	0	1	0.001		rs4932370	0.017	1		rs77946446	0.002	1
					rs9401916	0.004	0.001	1	0.006		rs177542	0.015	0.004	1	0.001	0	0.001		rs597808	0	0.001	1
					rs62434122	0.009	0.001	0.006	1		rs10838702	0.009	0.001	0.001	1	0	0.001
											rs7125196	0.011	0	0	0	1	0.017
											rs604723	0.003	0.007	0.001	0.001	0.017	1
HDL	chr 1												chr2						chr3								chr4					chr5				chr6										chr7
	RS_number	rs12748152	rs4660293	rs12133576	rs12740374	rs333947	rs12145743	rs4650994	rs1689797	rs2642438	rs4846914		RS_number	rs676210	rs7607980	rs1047891	rs1515110		RS_number	rs2606736	rs2013208	rs13326165	rs6805251	rs13076253	rs687339		RS_number	rs10019888	rs442177	rs3822072		RS_number	rs6450176	rs3936511		RS_number	rs3823417	rs1980493	rs205262	rs3800406	rs998584	rs1936800	rs3861397	rs9457931		RS_number	rs702485	rs4142995	rs4917014
	rs12748152	1	0.001	0.008	0.013	0.003	0	0	0.01	0.001	0.001		rs676210	1	0.008	0.001	0.008		rs2606736	1	0.001	0.001	0.005	0.004	0		rs10019888	1	0.014	0.006		rs6450176	1	0		rs3823417	1	0.021	0	0.002	0.003	0.004	0.009	0.01		rs702485	1	0.007	0
	rs4660293	0.001	1	0.001	0.005	0.002	0.003	0.002	0.003	0	0		rs7607980	0.008	1	0.018	0		rs2013208	0.001	1	0.001	0.015	0.002	0.003		rs442177	0.014	1	0.026		rs3936511	0	1		rs1980493	0.021	1	0	0.005	0.031	0	0.003	0.011		rs4142995	0.007	1	0
	rs12133576	0.008	0.001	1	0	0	0.002	0.002	0.001	0.006	0.005		rs1047891	0.001	0.018	1	0.004		rs13326165	0.001	0.001	1	0.001	0.007	0.001		rs3822072	0.006	0.026	1						rs205262	0	0	1	0.25	0.002	0.002	0	0		rs4917014	0	0	1
	rs12740374	0.013	0.005	0	1	0.006	0.007	0.006	0.001	0.008	0.005		rs1515110	0.008	0	0.004	1		rs6805251	0.005	0.015	0.001	1	0.002	0											rs3800406	0.002	0.005	0.25	1	0.001	0.001	0.005	0		rs17145738	0.001	0.015	0.001
	rs333947	0.003	0.002	0	0.006	1	0	0.001	0.003	0.001	0.004								rs13076253	0.004	0.002	0.007	0.002	1	0.004											rs998584	0.003	0.031	0.002	0.001	1	0	0.005	0.006
	rs12145743	0	0.003	0.002	0.007	0	1	0.001	0.004	0	0.001								rs687339	0	0.003	0.001	0	0.004	1											rs1936800	0.004	0	0.002	0.001	0	1	0.002	0.008
	rs4650994	0	0.002	0.002	0.006	0.001	0.001	1	0.009	0	0.003																									rs3861397	0.009	0.003	0	0.005	0.005	0.002	1	0.007
	rs1689797	0.01	0.003	0.001	0.001	0.003	0.004	0.009	1	0.004	0.004																									rs9457931	0.01	0.011	0	0	0.006	0.008	0.007	1
	rs2642438	0.001	0	0.006	0.008	0.001	0	0	0.004	1	0.001
	rs4846914	0.001	0	0.005	0.005	0.004	0.001	0.003	0.004	0.001	1
LDL	chr 1												chr2														chr3					chr5					chr6										chr7
	RS_number	rs10903129	rs12748152	rs11591147	rs12066643	rs11485618	rs4970712	rs646776	rs267733	rs2642438	rs2587534		RS_number	rs1367117	rs2194562	rs780093	rs6544713	rs2710642	rs10490626	rs2030746	rs16831243	rs4988235	rs10195252	rs1250229	rs11563251		RS_number	rs9875338	rs7640978	rs17404153		RS_number	rs12916	rs4530754	rs6882076		RS_number	rs3757354	rs1800562	rs10947207	rs7774197	rs10947332	rs6909746	rs1564348	rs2315065		RS_number	rs12670798	rs4722551
	rs10903129	1	0.007	0.008	0.013	0.003	0.006	0.014	0.009	0.003	0		rs1367117	1	0.03	0	0.008	0.002	0.004	0.001	0	0.007	0.001	0	0.005		rs9875338	1	0	0.005		rs12916	1	0.007	0		rs3757354	1	0.003	0	0.001	0	0.001	0.002	0.009		rs12670798	1	0.003
	rs12748152	0.007	1	0.001	0	0.002	0.01	0.013	0.001	0.001	0		rs2194562	0.03	1	0.014	0.007	0	0.003	0	0.01	0	0	0	0.022		rs7640978	0	1	0		rs4530754	0.007	1	0.007		rs1800562	0.003	1	0.014	0.001	0.007	0.003	0.01	0.001		rs4722551	0.003	1
	rs11591147	0.008	0.001	1	0.002	0.005	0.002	0.002	0.011	0.002	0.011		rs780093	0	0.014	1	0.002	0	0.001	0	0.026	0.003	0	0.004	0.007		rs17404153	0.005	0	1		rs6882076	0	0.007	1		rs10947207	0	0.014	1	0.028	0.016	0.005	0.013	0.005		rs2073547	0	0
	rs12066643	0.013	0	0.002	1	0.005	0	0.002	0.013	0.004	0.008		rs6544713	0.008	0.007	0.002	1	0.005	0.001	0	0.008	0	0.013	0.013	0.007												rs7774197	0.001	0.001	0.028	1	0.049	0.008	0	0.004
	rs11485618	0.003	0.002	0.005	0.005	1	0.005	0.026	0.01	0.003	0.003		rs2710642	0.002	0	0	0.005	1	0.017	0.011	0	0.001	0.002	0.011	0.002												rs10947332	0	0.007	0.016	0.049	1	0.004	0.003	0.011
	rs4970712	0.006	0.01	0.002	0	0.005	1	0.001	0.006	0.002	0.013		rs10490626	0.004	0.003	0.001	0.001	0.017	1	0.001	0.001	0.024	0.008	0.001	0												rs6909746	0.001	0.003	0.005	0.008	0.004	1	0.005	0.01
	rs646776	0.014	0.013	0.002	0.002	0.026	0.001	1	0.002	0.008	0.002		rs2030746	0.001	0	0	0	0.011	0.001	1	0.011	0.002	0.003	0	0.011												rs1564348	0.002	0.01	0.013	0	0.003	0.005	1	0.017
	rs267733	0.009	0.001	0.011	0.013	0.01	0.006	0.002	1	0.004	0.004		rs16831243	0	0.01	0.026	0.008	0	0.001	0.011	1	0.19	0.001	0.011	0.001												rs2315065	0.009	0.001	0.005	0.004	0.011	0.01	0.017	1
	rs2642438	0.003	0.001	0.002	0.004	0.003	0.002	0.008	0.004	1	0		rs4988235	0.007	0	0.003	0	0.001	0.024	0.002	0.19	1	0	0.008	0
	rs2587534	0	0	0.011	0.008	0.003	0.013	0.002	0.004	0	1		rs10195252	0.001	0	0	0.013	0.002	0.008	0.003	0.001	0	1	0	0.003
													rs1250229	0	0	0.004	0.013	0.011	0.001	0	0.011	0.008	0	1	0
													rs11563251	0.005	0.022	0.007	0.007	0.002	0	0.011	0.001	0	0.003	0	1
PP	chr 1				chr4				chr5				chr10				chr11
	RS_number	rs17035646	rs871524		RS_number	rs871606	rs17010957		RS_number	rs1173766	rs337100		RS_number	rs11187793	rs11191543		RS_number	rs4980532	rs2289125	rs6590455
	rs17035646	1	0.006		rs871606	1	0.002		rs1173766	1	0		rs11187793	1	0.006		rs4980532	1	0.004	0
	rs871524	0.006	1		rs17010957	0.002	1		rs337100	0	1		rs11191543	0.006	1		rs2289125	0.004	1	0.003
																	rs6590455	0	0.003	1
SBP	chr 1				chr2				chr3				chr4				chr6				chr11					chr12
	RS_number	rs17035646	rs12025785		RS_number	rs1275988	rs72876037		RS_number	rs2643826	rs223102		RS_number	rs12509595	rs17010957		RS_number	rs72832602	rs185819		RS_number	rs686722	rs10750766	rs604723		RS_number	rs73075659	rs111478946	rs10774625	rs17630235	rs35429
	rs17035646	1	0.002		rs1275988	1	0.004		rs2643826	1	0.014		rs12509595	1	0		rs72832602	1	0.003		rs686722	1	0.007	0.001		rs73075659	1	0.01	0.002	0.006	0.011
	rs12025785	0.002	1		rs72876037	0.004	1		rs223102	0.014	1		rs17010957	0	1		rs185819	0.003	1		rs10750766	0.007	1	0.001		rs111478946	0.01	1	0	0	0.008
																					rs604723	0.001	0.001	1		rs10774625	0.002	0	1	0.598	0.001
																										rs17630235	0.006	0	0.598	1	0.002
																										rs35429	0.011	0.008	0.001	0.002	1
TC	chr 1										chr2														chr3					chr5					chr6
	RS_number	rs1077514	rs11802413	rs11591147	rs3850634	rs6603981	rs646776	rs2642438	rs558971		RS_number	rs1107851	rs515135	rs780093	rs6547820	rs6544713	rs17526895	rs2030746	rs6730157	rs4988235	rs2287623	rs11694172	rs11563251		RS_number	rs7616006	rs7640978	rs13315871		RS_number	rs12916	rs4530754	rs6882076		RS_number	rs3757354	rs1800562	rs2023472	rs2247056	rs3130679	rs9391858	rs2814982	rs3800406	rs2758886	rs11153594	rs9376090	rs11753995	rs2315065
	rs1077514	1	0.001	0.001	0.007	0	0.01	0.003	0.036		rs1107851	1	0.014	0	0	0.002	0.001	0.001	0.023	0.019	0.001	0.034	0.017		rs7616006	1	0	0.001		rs12916	1	0.007	0		rs3757354	1	0.003	0	0	0.001	0.001	0.014	0.02	0.012	0.001	0	0.002	0.009
	rs11802413	0.001	1	0.008	0.003	0.006	0.014	0.003	0		rs515135	0.014	1	0.001	0	0	0.002	0.005	0.003	0.003	0.004	0.006	0.009		rs7640978	0	1	0		rs4530754	0.007	1	0.007		rs1800562	0.003	1	0.027	0.01	0.008	0.011	0	0.007	0.002	0.003	0.002	0.01	0.001
	rs11591147	0.001	0.008	1	0.005	0.002	0.002	0.002	0.011		rs780093	0	0.001	1	0.11	0.002	0.001	0	0.004	0.003	0	0.007	0.007		rs13315871	0.001	0	1		rs6882076	0	0.007	1		rs2023472	0	0.027	1	0.15	0.076	0.002	0.002	0.011	0.003	0	0.001	0.002	0.012
	rs3850634	0.007	0.003	0.005	1	0.005	0.026	0.003	0.006		rs6547820	0	0	0.11	1	0	0.002	0.007	0.016	0.003	0.011	0.002	0.01												rs2247056	0	0.01	0.15	1	0.2	0.025	0	0.001	0.018	0.002	0.018	0.002	0.007
	rs6603981	0	0.006	0.002	0.005	1	0.001	0.002	0.009		rs6544713	0.002	0	0.002	0	1	0.001	0	0	0	0.002	0.007	0.007												rs3130679	0.001	0.008	0.076	0.2	1	0.021	0.019	0	0.014	0.002	0.002	0.003	0.001
	rs646776	0.01	0.014	0.002	0.026	0.001	1	0.008	0.003		rs17526895	0.001	0.002	0.001	0.002	0.001	1	0.001	0.018	0.024	0	0	0												rs9391858	0.001	0.011	0.002	0.025	0.021	1	0.004	0.002	0	0.006	0.003	0.002	0.014
	rs2642438	0.003	0.003	0.002	0.003	0.002	0.008	1	0		rs2030746	0.001	0.005	0	0.007	0	0.001	1	0.003	0.002	0.001	0	0.011												rs2814982	0.014	0	0.002	0	0.019	0.004	1	0.556	0.004	0.003	0	0.001	0.001
	rs558971	0.036	0	0.011	0.006	0.009	0.003	0	1		rs6730157	0.023	0.003	0.004	0.016	0	0.018	0.003	1	0.814	0	0.001	0.002												rs3800406	0.02	0.007	0.011	0.001	0	0.002	0.556	1	0.003	0.004	0.022	0.001	0.004
											rs4988235	0.019	0.003	0.003	0.003	0	0.024	0.002	0.814	1	0.001	0.002	0												rs2758886	0.012	0.002	0.003	0.018	0.014	0	0.004	0.003	1	0	0.013	0.001	0.009
											rs2287623	0.001	0.004	0	0.011	0.002	0	0.001	0	0.001	1	0.003	0.001												rs11153594	0.001	0.003	0	0.002	0.002	0.006	0.003	0.004	0	1	0.002	0.005	0.01
											rs11694172	0.034	0.006	0.007	0.002	0.007	0	0	0.001	0.002	0.003	1	0.001												rs9376090	0	0.002	0.001	0.018	0.002	0.003	0	0.022	0.013	0.002	1	0.009	0
											rs11563251	0.017	0.009	0.007	0.01	0.007	0	0.011	0.002	0	0.001	0.001	1												rs11753995	0.002	0.01	0.002	0.002	0.003	0.002	0.001	0.001	0.001	0.005	0.009	1	0.017
																																			rs2315065	0.009	0.001	0.012	0.007	0.001	0.014	0.001	0.004	0.009	0.01	0	0.017	1
TC	chr 1						chr2							chr3				chr4					chr5				chr6									chr7				chr8
	RS_number	rs12748152	rs17513135	rs4587594	rs1321257		RS_number	rs676210	rs1260326	rs4401177	rs13389219	rs2972146		RS_number	rs10440120	rs645040		RS_number	rs6831256	rs2869433	rs442177		RS_number	rs9686661	rs6882076		RS_number	rs2247056	rs589428	rs11752643	rs998584	rs719726	rs634869	rs2665357		RS_number	rs4719841	rs11974409		RS_number	rs2976940	rs9693857	rs6995541	rs1062219	rs4921914	rs12678919	rs4738684	rs2954022
	rs12748152	1	0.002	0.002	0.001		rs676210	1	0.003	0	0	0.005		rs10440120	1	0.032		rs6831256	1	0.002	0		rs9686661	1	0.003		rs2247056	1	0.344	0.007	0	0.006	0	0.001		rs4719841	1	0.006		rs2976940	1	0.183	0.042	0.063	0	0.001	0.002	0.004
	rs17513135	0.002	1	0.001	0.003		rs1260326	0.003	1	0.092	0	0.001		rs645040	0.032	1		rs2869433	0.002	1	0.089		rs6882076	0.003	1		rs589428	0.344	1	0.009	0.003	0.001	0	0		rs11974409	0.006	1		rs9693857	0.183	1	0.012	0.07	0	0.005	0.014	0.012
	rs4587594	0.002	0.001	1	0.016		rs4401177	0	0.092	1	0.006	0.02						rs442177	0	0.089	1						rs11752643	0.007	0.009	1	0.001	0.019	0	0.003						rs6995541	0.042	0.012	1	0	0.02	0	0.004	0.005
	rs1321257	0.001	0.003	0.016	1		rs13389219	0	0	0.006	1	0.006															rs998584	0	0.003	0.001	1	0	0.011	0.003						rs1062219	0.063	0.07	0	1	0.002	0.003	0.002	0.002
							rs2972146	0.005	0.001	0.02	0.006	1															rs719726	0.006	0.001	0.019	0	1	0.014	0.006						rs4921914	0	0	0.02	0.002	1	0.006	0	0
																											rs634869	0	0	0	0.011	0.014	1	0.008						rs12678919	0.001	0.005	0	0.003	0.006	1	0.008	0.004
Sensitivity analysis: IVW MR adjusted for LD correlation structure of exposure SNPs																											rs2665357	0.001	0	0.003	0.003	0.006	0.008	1						rs4738684	0.002	0.014	0.004	0.002	0	0.008	1	0.001
																																								rs2954022	0.004	0.012	0.005	0.002	0	0.004	0.001	1
FEV1 adjusted for LD structure							FVC adjusted for LD structure						FEV1pFVC adjusted for LD structure
	IVW_EST	IVW_SE	IVW_Pval					IVW_EST	IVW_SE	IVW_Pval				IVW_EST	IVW_SE	IVW_Pval
BMI	-0.0604299	0.00634124	1.57782e-21				BMI	-0.100404	0.00777406	3.69505e-38			BMI	0.00485593	0.000773775	3.48216e-10
CAD	0.00404903	0.00281403	0.150186				CAD	0.00043265	0.00328789	0.895309			CAD	0.000460327	0.000344453	0.181418
CRP	-0.0100868	0.00374258	0.00703581				CRP	-0.0157825	0.00435741	0.000292337			CRP	0.000164808	0.000455765	0.717645
DBP	-0.00138775	0.000851334	0.103084				DBP	-0.000230595	0.00100539	0.81859			DBP	-0.000491361	0.000106705	4.12761e-06
SBP	-0.000342701	0.000410219	0.473001				SBP	0.00137243	0.000711952	0.0536			SBP	-0.000231959	6.1794e-05	1.17285e-08
PP	-0.00130596	0.00100304	0.192918				PP	-0.000753762	0.00118459	0.524576			PP	-0.000402076	0.000125229	0.00132394
T2D	-0.00449893	0.00253415	0.0758442				T2D	-0.00899998	0.00297226	0.00246187			T2D	0.0010432	0.000304287	0.000607292
TG	0.0210572	0.00404907	1.98759e-07				TG	0.0141705	0.00477916	0.00302635			TG	0.00216942	0.000494442	1.14601e-05
TC	0.00194217	0.0030908	0.651486				TC	0.000771208	0.00364973	0.832649			TC	-0.000207069	0.000377468	0.583299
LDL	-3.21e-05	0.000299745	0.978574				LDL	0.00245019	0.00354344	0.489269			LDL	-0.000108919	0.000366233	0.766158
HDL	-0.00192328	0.00366417	0.599661				HDL	0.000519251	0.00424622	0.902673			HDL	0.00104297	0.000439247	0.0175756
[truncated: 69 more columns]

## Sheet: table S6
Table S6: Sensitivity analysis
Table includes effect estimates, standard errors and P-values for associations between all exposures and all outcomes for all applied MR techniques
FEV1
trait	IVW_EST	IVW_SE	IVW_CI_low	IVW_CI_upper	IVW_Pval	IVW_NsnP	IVW_Q_Pvalue	rob_EGGER_intercept	rob_EGGER_intercept_P_val	median_weighted_EST	median_weighted_SE	median_weighted_CI_low	median_weighted_CI_upper	median_weighted_Pval	penalized_robust_IVW_EST	penalized_robust_IVW_SE	penalized_robust_IVW_CI_low	penalized_robust_IVW_CI_upper	penalized_robust_IVW_Pval	robEGGER_EST	robEGGER_SE	robEGGER_CI_low	robEGGER_CI_upper	robEGGER_Pval	robEGGER_intercept	MBE_EST	MBE_SE	MBE_CI_low	MBE_CI_upper	MBE_Pval	MR_presso_EST	MR_presso_SE	MR_presso_Pval	MAXLIK_EST	MAXLIK_SE	MAXLIK_CI_low	MAXLIK_CI_upper	MAXLIK_Pval	noPRESSO_IVW_EST	noPRESSO_IVW_SE	noPRESSO_IVW_CI_low	noPRESSO_IVW_CI_upper	noPRESSO_IVW_Pval	noCONMix_IVW_EST	noCONMix_IVW_SE	noCONMix_IVW_CI_low	noCONMix_IVW_CI_upper	noCONMix_IVW_Pval
BMI *	-0.0607562	0.00677928	-0.0740433	-0.047469	3.19e-19	71	2.98589e-16	-0.00133869	0.200623	-0.0551192	0.011913	-0.0784683	-0.0317701	3.71e-06	-0.0564803	0.0104552	-0.076972	-0.0359886	6.58e-08	-0.0121189	0.0434435	-0.0972665	0.0730288	0.780278	0.200623	-0.0567436	0.0294876	-0.114538	0.00105097	0.0543141	-0.0556428	0.0100634	5.92e-07	-0.0623154	0.0121979	-0.0862227	-0.038408	3.24e-07	-0.0556428	0.00698078	-0.0693249	-0.0419607	1.58e-15	-0.0812041	0.00836912	-0.0976072	-0.0648009	2.93e-22
CAD	0.00220105	0.00282247	-0.00333089	0.007733	0.43549	39	1.421e-05	0.00067731	0.333072	0.00173285	0.00474074	-0.00755882	0.0110245	0.714721	0.00381254	0.00342939	-0.00290894	0.010534	0.266256	-0.00364714	0.00589921	-0.0152094	0.0079151	0.536415	0.333072	0.00181983	0.00509075	-0.00815785	0.0117975	0.720734	0.00202168	0.00376829	0.594916	0.00227085	0.00432314	-0.00620236	0.0107441	0.599391	0.00202168	0.00287081	-0.003605	0.00764835	0.481297	0.00262795	0.00314341	-0.00353302	0.00878892	0.403144
CRP	-0.0101583	0.00376761	-0.0175427	-0.00277392	0.00701318	17	8.27173e-07	-0.000271434	0.877388	-0.0092634	0.00632921	-0.0216684	0.00314162	0.143305	-0.012147	0.00598991	-0.023887	-0.000407	0.0425693	-0.0075039	0.0154388	-0.0377634	0.0227556	0.626938	0.877388	-0.00845369	0.0050766	-0.0184036	0.00149626	0.0958675	-0.00679339	0.00602503	0.278473	-0.0103354	0.00728252	-0.0246089	0.00393808	0.155839	-0.00679339	0.00382964	-0.0142994	0.000712577	0.0760805	-2.31e-05	0.00482761	-0.00948505	0.00943885	0.996182
DBP	-0.00231636	0.000774849	-0.00383504	-0.000797681	0.00279498	30	1.82731e-06	0.000573462	0.766316	-0.00111453	0.00126393	-0.0035918	0.00136274	0.377888	-0.00151446	0.00106916	-0.00360998	0.000581066	0.156633	-0.00362604	0.0049223	-0.0132736	0.00602149	0.461332	0.766316	-0.000805147	0.00243606	-0.00557974	0.00396945	0.741013	-0.00182091	0.00108478	0.105211	-0.00235743	0.00131351	-0.00493186	0.000216995	0.0726917	-0.00182091	0.000813412	-0.00341517	-0.000226657	0.0251811	-0.000143324	0.000939378	-0.00198447	0.00169782	0.878735
SBP	-0.000327608	0.000480326	-0.00126903	0.000613813	0.495205	29	3.23458e-08	-0.00101662	0.719159	-0.000322237	0.000814057	-0.00191776	0.00127329	0.692223	0.000228437	0.000729841	-0.00120203	0.0016589	0.754284	0.00137387	0.00459721	-0.0076365	0.0103842	0.765055	0.719159	0.000813503	0.00158735	-0.00229766	0.00392466	0.608308	0.000220218	0.000793409	0.783546	-0.000339746	0.000884182	-0.00207271	0.00139322	0.700794	0.000220218	0.000494689	-0.000749355	0.00118979	0.656201	0.00235966	0.000630065	0.00112475	0.00359456	0.000180321
PP	-0.0015891	0.000933895	-0.0034195	0.000241303	0.088834	20	5.91471e-07	0.00287445	0.2593	-0.00132247	0.00157846	-0.00441618	0.00177125	0.40213	-0.000959373	0.00148967	-0.00387907	0.00196032	0.519563	-0.00894517	0.00678868	-0.0222507	0.00436038	0.187617	0.2593	-0.000813804	0.00274557	-0.00619502	0.00456741	0.76692	-0.00149419	0.00160187	0.363996	-0.00163125	0.00179671	-0.00515274	0.00189024	0.363927	-0.00149419	0.00097461	-0.00340439	0.000416014	0.125248	-0.00276492	0.0013436	-0.00539834	-0.000131506	0.0396055
T2D*	-0.00434622	0.00246746	-0.00918235	0.000489916	0.0781685	20	2.68332e-11	0.00118334	0.322266	-0.0064024	0.00391989	-0.0140853	0.00128045	0.102404	-0.00402891	0.00314981	-0.0102024	0.00214461	0.200864	-0.0112157	0.00520209	-0.0214116	-0.00101979	0.0310837	0.322266	-0.0047835	0.00397458	-0.0125735	0.00300652	0.228773	-0.0058676	0.00397665	0.160756	-0.00447861	0.00557246	-0.0154004	0.00644321	0.421568	-0.0058676	0.00267918	-0.0111187	-0.000616497	0.0285191	-0.00632568	0.00313644	-0.012473	-0.000178365	0.043713
TG	0.0211756	0.00421922	0.012906	0.0294451	5.2e-07	62	5.33533e-24	0.00181307	0.00177449	0.0111878	0.00715337	-0.00283253	0.0252082	0.117819	0.0217067	0.00536897	0.0111838	0.0322297	5.28e-05	-0.00910029	0.00842817	-0.0256192	0.00741863	0.280255	0.0017745	0.0094003	0.00620551	-0.00276228	0.0215629	0.129815	0.017093	0.00702817	0.0181769	0.021507	0.00858048	0.00468956	0.0383244	0.0121932	0.017093	0.004289	0.0086867	0.0254993	6.74e-05	0.0176854	0.00475793	0.00835999	0.0270107	0.00020158
TC	0.0020962	0.00313172	-0.00404187	0.00823427	0.503276	91	7.64178e-31	0.000295918	0.490019	0.00107774	0.00518764	-0.00908985	0.0112453	0.835423	-0.00205188	0.00358481	-0.00907797	0.00497421	0.567063	-0.00368613	0.00556682	-0.0145969	0.00722465	0.507869	0.490019	-0.00168571	0.0044992	-0.010504	0.00713255	0.707907	-0.00184243	0.00430704	0.669953	0.00213152	0.00616899	-0.00995947	0.0142225	0.729702	-0.00184243	0.00320886	-0.00813168	0.00444682	0.565853	-0.00283882	0.00338244	-0.00946827	0.00379063	0.401311
LDL	-3.16e-05	0.00314574	-0.00619716	0.00613392	0.99198	79	6.5309e-26	0.000789691	0.068458	-0.00690675	0.00489001	-0.016491	0.00267749	0.157826	-0.00129416	0.00341482	-0.00798709	0.00539877	0.7047	-0.00943325	0.00427622	-0.0178145	-0.00105202	0.0273854	0.068458	-0.00591986	0.00412084	-0.0139966	0.00215684	0.150842	0.000345783	0.00496055	0.944618	-3.16e-05	0.00611593	-0.0120186	0.0119554	0.995875	0.000345783	0.00318975	-0.00590602	0.00659759	0.913675	-0.00478065	0.00338066	-0.0114066	0.00184533	0.157328
HDL	-0.00282703	0.00373779	-0.010153	0.00449891	0.449448	100	2.45813e-38	-0.000146316	0.800492	-0.00209562	0.00654414	-0.0149219	0.0107307	0.748795	-0.00629388	0.0051994	-0.0164845	0.00389675	0.226086	-0.000316081	0.00983649	-0.0195952	0.0189631	0.974366	0.800492	-0.00373975	0.00585841	-0.015222	0.00774254	0.523243	-0.00502057	0.00617597	0.418433	-0.00285117	0.00768895	-0.0179212	0.0122189	0.710776	-0.00502057	0.00384794	-0.0125624	0.00252126	0.191981	-0.00608184	0.00425327	-0.0144181	0.00225441	0.15274
FVC
trait	IVW_EST	IVW_SE	IVW_CI_low	IVW_CI_upper	IVW_Pval	IVW_NsnP	IVW_Q_Pvalue	rob_EGGER_intercept	rob_EGGER_intercept_P_val	median_weighted_EST	median_weighted_SE	median_weighted_CI_low	median_weighted_CI_upper	median_weighted_Pval	penalized_robust_IVW_EST	penalized_robust_IVW_SE	penalized_robust_IVW_CI_low	penalized_robust_IVW_CI_upper	penalized_robust_IVW_Pval	robEGGER_EST	robEGGER_SE	robEGGER_CI_low	robEGGER_CI_upper	robEGGER_Pval	robEGGER_intercept	MBE_EST	MBE_SE	MBE_CI_low	MBE_CI_upper	MBE_Pval	MR_presso_EST	MR_presso_SE	MR_presso_Pval	MAXLIK_EST	MAXLIK_SE	MAXLIK_CI_low	MAXLIK_CI_upper	MAXLIK_Pval	noPRESSO_IVW_EST	noPRESSO_IVW_SE	noPRESSO_IVW_CI_low	noPRESSO_IVW_CI_upper	noPRESSO_IVW_Pval	noCONMix_IVW_EST	noCONMix_IVW_SE	noCONMix_IVW_CI_low	noCONMix_IVW_CI_upper	noCONMix_IVW_Pval
BMI*	-0.107807	0.00831122	-0.124096	-0.0915169	1.78e-38	69	2.39665e-19	-0.00156458	0.142182	-0.108661	0.0145603	-0.137198	-0.080123	8.47e-14	-0.116973	0.0121148	-0.140718	-0.0932284	4.66e-22	-0.058124	0.0389006	-0.134368	0.0181198	0.135132	0.142182	-0.0861794	0.025766	-0.13668	-0.035679	0.00082372	-0.118841	0.0117499	9.6e-15	-0.111356	0.0158849	-0.14249	-0.0802217	2.38e-12	-0.118841	0.00862259	-0.135741	-0.101942	3.24e-43	-0.131683	0.00987444	-0.151036	-0.112329	1.44e-40
CAD	0.00232404	0.00342205	-0.00438305	0.00903114	0.497051	36	3.38593e-14	-0.000404291	0.753924	0.00110378	0.00563118	-0.00993313	0.0121407	0.8446	0.00535976	0.00439414	-0.00325259	0.0139721	0.222559	0.00708358	0.00958342	-0.0116996	0.0258667	0.459817	0.753924	0.00209088	0.00534037	-0.00837605	0.0125578	0.695411	0.00474157	0.00581347	0.420749	0.0024006	0.00700244	-0.0113239	0.0161251	0.731731	0.00474157	0.00352762	-0.00217243	0.0116556	0.178907	0.000886404	0.00398778	-0.00692951	0.00870232	0.824096
CRP	-0.0147577	0.00442073	-0.0234222	-0.00609323	0.000842938	18	1.31932e-09	-0.00082991	0.697542	-0.0158305	0.00756089	-0.0306496	-0.00101143	0.0362836	-0.0191414	0.00659696	-0.0320712	-0.0062116	0.00371322	-0.00756513	0.0189632	-0.0447324	0.0296021	0.689939	0.697542	-0.00927162	0.00543907	-0.019932	0.00138877	0.0882631	-0.00938331	0.00806491	0.264084	-0.014742	0.00951302	-0.0333872	0.00390314	0.121221	-0.00938331	0.00452125	-0.0182448	-0.000521835	0.0379511	0.00682893	0.00601341	-0.00495713	0.018615	0.256117
DBP	-0.000491096	0.00072147	-0.00190515	0.000922959	0.496069	29	9.17309e-06	-0.000158369	0.807734	-0.000428216	0.00104443	-0.00247525	0.00161882	0.681805	-0.000403139	0.000605724	-0.00159034	0.000784059	0.505699	-0.000206074	0.000493984	-0.00117427	0.000762116	0.676555	0.807734	-0.000572263	0.00101759	-0.00256671	0.00142219	0.573865	0.000164437	0.000989718	0.869328	-0.00050201	0.00117748	-0.00280983	0.0018058	0.669857	0.000164437	0.000733614	-0.00127342	0.00160229	0.822643	-0.00400163	0.00127967	-0.00650973	-0.00149352	0.00176553
SBP	0.00113483	0.000501514	0.000151884	0.00211778	0.0236471	28	9.72547e-05	0.000721547	0.408889	-0.000111331	0.000818818	-0.00171618	0.00149352	0.891848	0.00108078	0.000799117	-0.000485461	0.00264702	0.176226	0.000233534	0.000973656	-0.0016748	0.00214187	0.810444	0.408889	-0.00015854	0.000933627	-0.00198841	0.00167133	0.865159	NA	NA	NA	0.00116858	0.000809913	-0.000418821	0.00275598	0.149064	0.00113483	0.000501514	0.000151884	0.00211778	0.0236471	0.006337	0.000951109	0.00447286	0.00820114	2.69e-11
PP	-0.000300128	0.00116007	-0.00257383	0.00197358	0.795855	19	2.3619e-06	-0.000621044	0.854632	0.00225842	0.00197452	-0.00161157	0.00612841	0.252714	0.00153408	0.00185122	-0.00209424	0.0051624	0.407282	0.00147865	0.00933528	-0.0168182	0.0197755	0.874147	0.854632	0.00329339	0.00330822	-0.00319059	0.00977738	0.319484	0.000454519	0.00201487	0.824216	-0.000319873	0.00219268	-0.00461745	0.0039777	0.884014	0.000454519	0.00118356	-0.00186522	0.00277426	0.700959	-0.0100851	0.00186002	-0.0137306	-0.0064395	5.89e-08
T2D*	-0.0088854	0.00288306	-0.0145361	-0.00323471	0.00205658	21	1.61976e-09	0.00167086	0.181969	-0.0111514	0.0047286	-0.0204192	-0.0018835	0.0183596	-0.00565755	0.00601609	-0.0174489	0.00613377	0.347011	-0.0190028	0.00596495	-0.0306939	-0.00731169	0.00144384	0.181969	-0.0109225	0.00531497	-0.0213397	-0.000505358	0.0398746	-0.00638679	0.00447962	0.172046	-0.00893473	0.00602649	-0.0207464	0.00287698	0.138187	-0.00638679	0.00306255	-0.0123893	-0.00038431	0.0370284	-0.0123786	0.00356031	-0.0193567	-0.00540056	0.000507352
TG	0.0100329	0.00499232	0.000248131	0.0198177	0.0444665	61	9.43583e-18	0.00097944	0.205912	0.0115431	0.00834459	-0.00481196	0.0278982	0.16657	0.0177137	0.00643503	0.00510123	0.0303261	0.00591073	-0.00481867	0.0112652	-0.0268981	0.0172608	0.668835	0.205912	0.00926364	0.00722497	-0.00489704	0.0234243	0.199783	0.0125194	0.00745384	0.0987101	0.0102512	0.00933476	-0.00804461	0.028547	0.272129	0.0125194	0.00506169	0.00259867	0.0224401	0.0133848	0.0136545	0.0054547	0.00296348	0.0243455	0.0123058
TC	0.00235001	0.00369185	-0.00488589	0.00958591	0.524424	92	2.59481e-41	0.000359748	0.539003	0.00838625	0.00618795	-0.00374191	0.0205144	0.175337	0.000950283	0.00468916	-0.00824029	0.0101409	0.839404	-0.00452988	0.00873179	-0.0216439	0.0125841	0.603914	0.539003	0.00133318	0.00527038	-0.00899658	0.0116629	0.800302	-0.00149426	0.00608958	0.806768	0.00240192	0.00790982	-0.013101	0.0179049	0.761385	-0.00149426	0.00376895	-0.00888127	0.00589276	0.691762	0.00235214	0.00401568	-0.00551844	0.0102227	0.55805
LDL	0.000222011	0.0037206	-0.00707023	0.00751425	0.952418	78	1.77876e-20	0.000780456	0.122988	-0.00390307	0.00563173	-0.0149411	0.00713492	0.488279	0.00384168	0.00426453	-0.00451666	0.0122	0.367672	-0.00801405	0.00456008	-0.0169516	0.000923552	0.0788438	0.122988	-0.00337311	0.00494698	-0.013069	0.00632278	0.495332	0.00226456	0.00590561	0.702479	0.000222813	0.00679752	-0.0131001	0.0135457	0.973851	0.00226456	0.00376036	-0.00510561	0.00963472	0.547029	0.00122515	0.00399402	-0.00660299	0.00905328	0.759037
HDL	0.00356415	0.00444456	-0.00514702	0.0122753	0.422603	98	1.20711e-55	0.000953047	0.268203	-0.0137717	0.00840503	-0.0302453	0.00270184	0.101315	-0.0109786	0.00753483	-0.0257466	0.00378935	0.145102	-0.0172248	0.0167671	-0.0500876	0.0156381	0.30428	0.268203	-0.0114524	0.00707804	-0.0253251	0.00242033	0.105659	-0.00637923	0.0084965	0.454795	0.00369398	0.0103415	-0.0165749	0.0239628	0.720941	-0.00637923	0.00457882	-0.0153535	0.00259509	0.163558	-0.025621	0.00597664	-0.037335	-0.013907	1.81e-05
FEV1pFVC
trait	IVW_EST	IVW_SE	IVW_CI_low	IVW_CI_upper	IVW_Pval	IVW_NsnP	IVW_Q_Pvalue	rob_EGGER_intercept	rob_EGGER_intercept_P_val	median_weighted_EST	median_weighted_SE	median_weighted_CI_low	median_weighted_CI_upper	median_weighted_Pval	penalized_robust_IVW_EST	penalized_robust_IVW_SE	penalized_robust_IVW_CI_low	penalized_robust_IVW_CI_upper	penalized_robust_IVW_Pval	robEGGER_EST	robEGGER_SE	robEGGER_CI_low	robEGGER_CI_upper	robEGGER_Pval	robEGGER_intercept	MBE_EST	MBE_SE	MBE_CI_low	MBE_CI_upper	MBE_Pval	MR_presso_EST	MR_presso_SE	MR_presso_Pval	MAXLIK_EST	MAXLIK_SE	MAXLIK_CI_low	MAXLIK_CI_upper	MAXLIK_Pval	noPRESSO_IVW_EST	noPRESSO_IVW_SE	noPRESSO_IVW_CI_low	noPRESSO_IVW_CI_upper	noPRESSO_IVW_Pval	noCONMix_IVW_EST	noCONMix_IVW_SE	noCONMix_IVW_CI_low	noCONMix_IVW_CI_upper	noCONMix_IVW_Pval
BMI*	0.00488094	0.000836292	0.00324184	0.00652004	5.33374e-09	70	2.32349e-28	-0.00024703	0.0270349	0.00710178	0.00150857	0.00414503	0.0100585	2.50631e-06	0.00623953	0.00125602	0.00377778	0.00870129	6.77511e-07	0.0138512	0.00394197	0.00612511	0.0215773	0.000441771	0.0270349	0.00866998	0.00204571	0.00466046	0.0126795	2.25399e-05	0.00530941	0.00130386	0.000140739	0.00507452	0.00177666	0.00159232	0.00855671	0.00428733	0.00530941	0.000925553	0.00349536	0.00712346	9.66681e-09	0.00617816	0.00114426	0.00393544	0.00842088	6.69231e-08
CAD	0.000584678	0.00035971	-0.000120341	0.0012897	0.104074	35	5.14674e-18	0.000241822	0.117761	7.01569e-06	0.000584473	-0.00113853	0.00115256	0.990423	0.000380936	0.000433823	-0.000469342	0.00123121	0.379894	-0.00166838	0.00103584	-0.0036986	0.000361839	0.107257	0.117761	2.04457e-05	0.000577194	-0.00111083	0.00115172	0.971743	0.000564858	0.000569356	0.329645	0.000623286	0.000807831	-0.000960034	0.00220661	0.440378	0.000564858	0.000387294	-0.000194225	0.00132394	0.14471	-0.0033979	0.000687025	-0.00474445	-0.00205136	7.5823e-07
CRP	3.92085e-05	0.000458823	-0.000860069	0.000938486	0.9319	17	0.00230461	-0.000107001	0.376714	-7.09286e-05	0.000619229	-0.00128459	0.00114274	0.908807	-0.000100146	0.000392436	-0.000869308	0.000669015	0.798575	0.000863332	0.000982712	-0.00106275	0.00278941	0.379662	0.376714	0.000169119	0.000543808	-0.000896724	0.00123496	0.755807	-0.000163564	0.00059413	0.786841	3.97911e-05	0.000699223	-0.00133066	0.00141024	0.954619	-0.000163564	0.000462554	-0.00107015	0.000743025	0.72363	-0.00641545	0.00162512	-0.00960063	-0.00323028	7.89113e-05
DBP	-0.000226547	7.56838e-05	-0.000374885	-7.82097e-05	0.00275944	27	9.93757e-11	-0.000121614	0.159531	-2.23534e-05	0.000106347	-0.000230789	0.000186082	0.833516	-0.000240573	0.000129576	-0.000494537	1.33913e-05	0.0633657	8.35489e-06	5.14862e-05	-9.25562e-05	0.000109266	0.87109	0.159531	-2.45953e-05	0.000102066	-0.00022464	0.00017545	0.809575	-8.05835e-05	0.000100148	0.429264	-0.000235354	0.00016043	-0.00054979	7.90821e-05	0.142369	-8.05835e-05	7.79606e-05	-0.000233383	7.22166e-05	0.301303	-0.00261662	0.00031547	-0.00323493	-0.00199831	1.0918e-16
SBP	-0.000296584	5.24435e-05	-0.000399372	-0.000193797	1.55565e-08	27	4.63163e-18	-0.000282669	0.0179228	-3.46177e-06	9.11103e-05	-0.000182035	0.000175111	0.969691	-0.000100479	8.7178e-05	-0.000271344	7.03873e-05	0.249088	5.29939e-05	8.99125e-05	-0.000123231	0.000229219	0.555597	0.0179228	-3.22442e-05	9.03309e-05	-0.00020929	0.000144801	0.721125	-0.000174458	9.2709e-05	0.0737999	-0.000311952	0.000145389	-0.000596909	-2.69941e-05	0.0319023	-0.000174458	5.6281e-05	-0.000284767	-6.41494e-05	0.00193672	NA	NA	NA	NA	NA
PP	-0.000451356	0.000122506	-0.000691462	-0.000211249	0.000229269	18	6.38023e-11	0.000292528	0.468264	-0.000363407	0.000231997	-0.000818113	9.12988e-05	0.117248	-0.000279036	0.000244112	-0.000757487	0.000199416	0.253013	-0.00120663	0.00112581	-0.00341317	0.000999914	0.283815	0.468264	-0.000210014	0.00047025	-0.00113169	0.000711659	0.655164	-0.000378578	0.000233856	0.129473	-0.000493458	0.000288271	-0.00105846	7.15417e-05	0.0869357	-0.000378578	0.00013755	-0.00064817	-0.000108986	0.00591782	NA	NA	NA	NA	NA
T2D*	0.000972574	0.000295441	0.00039352	0.00155163	0.00099499	21	2.50661e-16	-2.72753e-05	0.922765	0.00122457	0.000457769	0.000327358	0.00212178	0.00747116	0.000470801	0.000613906	-0.000732433	0.00167404	0.443144	0.000840648	0.00131596	-0.00173858	0.00341987	0.522946	0.969997	0.000862397	0.000441798	-3.51183e-06	0.00172831	0.0509364	0.000680129	0.000520949	0.210165	0.00101435	0.000730838	-0.000418068	0.00244676	0.16516	0.000680129	0.000319293	5.43258e-05	0.00130593	0.0331627	0.0028751	0.000671111	0.00155975	0.00419046	1.83486e-05
TG	0.00234177	0.000521682	0.00131929	0.00336425	7.15977e-06	58	9.04851e-26	0.000246968	0.00304038	0.000818005	0.000809788	-0.000769151	0.00240516	0.312425	0.00159205	0.000588911	0.000437807	0.0027463	0.00686379	-0.00175156	0.00113815	-0.00398229	0.000479171	0.123815	0.00304038	0.00062174	0.00068153	-0.000714034	0.00195752	0.361626	0.0019528	0.000879134	0.0307986	0.00236161	0.00110505	0.000195746	0.00452748	0.0325898	0.0019528	0.000530062	0.000913897	0.0029917	0.000229514	-0.00268983	0.000960148	-0.00457168	-0.000807974	0.00508697
TC	-4.38326e-05	0.000384994	-0.000798407	0.000710742	0.909355	88	1.50248e-33	5.68241e-05	0.264506	-0.000501363	0.000669466	-0.00181349	0.000810766	0.453917	0.000414053	0.000561383	-0.000686237	0.00151434	0.460782	-0.000699403	0.000606678	-0.00188847	0.000489664	0.248976	0.264506	-6.24066e-05	0.000546888	-0.00113429	0.00100947	0.909149	0.000194347	0.000650416	0.765874	-4.42481e-05	0.000784587	-0.00158201	0.00149351	0.955026	0.000194347	0.000392949	-0.00057582	0.000964513	0.620893	0.00412827	0.000640066	0.00287376	0.00538277	1.12037e-10
LDL	-0.000312275	0.000384575	-0.00106603	0.000441477	0.416791	77	3.40113e-27	2.19668e-05	0.693811	-0.000645746	0.000681833	-0.00198211	0.000690621	0.343601	-0.000728942	0.000591286	-0.00188784	0.000429957	0.217648	-0.000812463	0.000888762	-0.0025544	0.000929478	0.360637	0.693811	-0.000848704	0.000536139	-0.00189952	0.00020211	0.113423	-0.000600197	0.000602134	0.322303	-0.000313309	0.000763828	-0.00181038	0.00118377	0.681672	-0.000600197	0.000391475	-0.00136747	0.000167081	0.125235	-0.0041213	0.000696831	-0.00548707	-0.00275554	3.33198e-09
HDL	0.000154148	0.000460409	-0.000748237	0.00105653	0.737771	97	3.31343e-35	-0.00017172	0.0357352	0.000236507	0.00082994	-0.00139015	0.00186316	0.775668	0.000383757	0.000548456	-0.000691196	0.00145871	0.484111	0.00353412	0.00173314	0.000137233	0.00693101	0.0414355	0.0357352	0.00121199	0.000773982	-0.000304985	0.00272897	0.117368	9.05728e-06	0.00074157	0.990283	0.000156089	0.000931751	-0.00167011	0.00198229	0.866959	9.05728e-06	0.000477652	-0.000927124	0.000945239	0.984871	0.00220339	0.00060082	0.0010258	0.00338097	0.000245126
* Effect sizes presented in main text were calculated with alternatively transformed effect size estimates for the exposure. BMI effect size is invers rank normalized in Supplementary table 8 and in kg/m2 in text. T2D effect size is log odds in Supplementary table 8 and odds in text

## Sheet: table S7
Table S7: MVMR full
Table inclueds effect estimates, standard errors from Multivariable MR, there is one column per exposure reflecting the association between the exposure and the outcome, every row gives the attenuated effect and P-value if the exposure given in this row is added to the regression model.
FEV1:
trait	IVWEST	IVWSE	IVWCI_low	IVWCI_upper	IVW_P	nSNP	MVMR_EST_full	MVMR_SE_full	MVMR_CI_low_full	MVMR_CI_upper_full	MVMR_Pval_full	MVMR_EST_BMI	MVMR_SE_BMI	MVMR_CI_low_BMI	MVMR_CI_upper_BMI	MVMR_Pval_BMI	MVMR_EST_CRP	MVMR_SE_CRP	MVMR_CI_low_CRP	MVMR_CI_upper_CRP	MVMR_Pval_CRP	MVMR_EST_SBP	MVMR_SE_SBP	MVMR_CI_low_SBP	MVMR_CI_upper_SBP	MVMR_Pval_SBP	MVMR_EST_DBP	MVMR_SE_DBP	MVMR_CI_low_DBP	MVMR_CI_upper_DBP	MVMR_Pval_DBP	MVMR_EST_PP	MVMR_SE_PP	MVMR_CI_low_PP	MVMR_CI_upper_PP	MVMR_Pval_PP	MVMR_EST_TG	MVMR_SE_TG	MVMR_CI_low_TG	MVMR_CI_upper_TG	MVMR_Pval_TG	MVMR_EST_TC	MVMR_SE_TC	MVMR_CI_low_TC	MVMR_CI_upper_TC	MVMR_Pval_TC	MVMR_EST_LDL	MVMR_SE_LDL	MVMR_CI_low_LDL
BMI	-0.0607562	0.00677928	-0.0740433	-0.047469	3.19e-19	71	-0.0486462	0.0117138	-0.0716049	-0.0256875	3.28e-05	-0.0607562	0.00677928	-0.0740433	-0.047469	3.19e-19	-0.0553939	0.00776992	-0.0706226	-0.0401651	1.01e-12	-0.062437	0.00685485	-0.0758722	-0.0490017	8.36e-20	-0.0638431	0.00696184	-0.0774881	-0.0501982	4.71e-20	-0.0609162	0.00678302	-0.0742107	-0.0476217	2.69e-19	-0.0598567	0.00830774	-0.0761396	-0.0435739	5.81e-13	-0.0608794	0.00685852	-0.0743219	-0.047437	6.9e-19	-0.0608946	0.00680054	-0.0742234
CAD	0.00220105	0.00282247	-0.00333089	0.007733	0.43549	39	-0.0124429	0.0079403	-0.0280056	0.0031198	0.117102	0.00169784	0.00282397	-0.00383704	0.00723273	0.54769	0.000588122	0.00286621	-0.00502955	0.00620579	0.837423	0.00161271	0.00294399	-0.0041574	0.00738282	0.583831	0.0023782	0.00285525	-0.00321798	0.00797439	0.404888	0.000372441	0.00300084	-0.0055091	0.00625398	0.901226	0.00144403	0.00286811	-0.00417736	0.00706542	0.614628	0.00144551	0.00291163	-0.00426118	0.00715221	0.619569	0.00143787	0.00293588	-0.00431636
CRP	-0.0101583	0.00376761	-0.0175427	-0.00277392	0.00701318	17	-0.0421674	0.0380584	-0.11676	0.0324256	0.267876	-0.0095289	0.0037729	-0.0169236	-0.00213415	0.0115496	-0.0101583	0.00376761	-0.0175427	-0.00277392	0.00701318	-0.011221	0.00384498	-0.018757	-0.00368498	0.00351888	-0.0107483	0.00379449	-0.0181853	-0.00331121	0.00461713	-0.0102134	0.00378351	-0.0176289	-0.00279785	0.00694542	-0.0104891	0.00377254	-0.0178831	-0.00309505	0.00542952	-0.0061359	0.00422294	-0.0144127	0.0021409	0.146225	-0.00510992	0.00449638	-0.0139227
DBP	-0.00231636	0.000774849	-0.00383504	-0.000797681	0.00279498	30	-0.0323986	0.0222659	-0.076039	0.0112418	0.145648	-0.00230285	0.000775277	-0.00382237	-0.000783339	0.00297449	-0.00251028	0.000777561	-0.00403427	-0.000986289	0.00124484	-0.00945694	0.00481833	-0.0189007	-1.32e-05	0.0496811	-0.00231636	0.000774849	-0.00383504	-0.000797681	0.00279498	-0.00486567	0.00169765	-0.008193	-0.00153833	0.00415539	-0.00242606	0.000779726	-0.0039543	-0.000897824	0.00186187	-0.00217047	0.000805895	-0.00374999	-0.000590943	0.00707616	-0.0023559	0.000789447	-0.00390319
SBP	-0.000327608	0.000480326	-0.00126903	0.000613813	0.495205	29	0.0762793	0.0255326	0.0262364	0.126322	0.00281244	-0.000514	0.00049244	-0.00147916	0.000451165	0.296586	-0.000330032	0.000480329	-0.00127146	0.000611395	0.492022	-0.000327608	0.000480326	-0.00126903	0.000613813	0.495205	-0.00215592	0.00192416	-0.0059272	0.00161536	0.262523	0.000165374	0.00175316	-0.00327075	0.0036015	0.924848	-0.000315924	0.000482018	-0.00126066	0.000628813	0.512197	-0.000609408	0.000526413	-0.00164116	0.000422342	0.247002	-0.000888967	0.000530765	-0.00192925
PP	-0.0015891	0.000933895	-0.0034195	0.000241303	0.088834	20	0.0261941	0.0936793	-0.157414	0.209802	0.779773	-0.00185681	0.000938926	-0.00369707	-1.65e-05	0.047975	-0.00148686	0.00095701	-0.00336257	0.00038884	0.120266	-0.00983847	0.00251037	-0.0147587	-0.00491823	8.89e-05	-0.00276107	0.000988862	-0.00469921	-0.000822942	0.00523549	-0.0015891	0.000933895	-0.0034195	0.000241303	0.088834	-0.00120745	0.000953441	-0.00307616	0.000661258	0.205365	-0.00142754	0.000938087	-0.00326616	0.000411078	0.12807	-0.00133566	0.000940989	-0.00317996
T2D	-0.00434622	0.00246746	-0.00918235	0.000489916	0.0781685	20	1.22874	0.24892	0.740867	1.71662	7.96e-07	-0.00437104	0.00247161	-0.00921531	0.000473235	0.076978	-0.00382507	0.00263462	-0.00898884	0.00133869	0.146543	-0.0018242	0.00257512	-0.00687133	0.00322293	0.4787	-0.00378646	0.00247463	-0.00863664	0.00106372	0.125989	-0.00110884	0.00265946	-0.00632128	0.0041036	0.676721	-0.00432463	0.00246752	-0.00916088	0.000511617	0.0796667	-0.00419635	0.00246907	-0.00903565	0.000642946	0.0892129	-0.00441692	0.00247424	-0.00926635
TG	0.0211756	0.00421922	0.012906	0.0294451	5.2e-07	62	-0.184209	0.0653469	-0.312287	-0.0561317	0.0048182	0.0207631	0.00422693	0.0124784	0.0290477	9.01e-07	0.0208509	0.00435228	0.0123206	0.0293812	1.66e-06	0.0232204	0.00455858	0.0142858	0.0321551	3.51e-07	0.0227778	0.00451049	0.0139374	0.0316182	4.42e-07	0.0229045	0.00446736	0.0141486	0.0316603	2.94e-07	0.0211756	0.00421922	0.012906	0.0294451	5.2e-07	0.0194109	0.00545035	0.00872838	0.0300934	0.000368883	0.0282739	0.00530813	0.0178702
TC	0.0020962	0.00313172	-0.00404187	0.00823427	0.503276	91	0.0279678	0.0201141	-0.0114551	0.0673908	0.16439	-2.26e-05	0.00323439	-0.00636187	0.00631671	0.99443	0.002592	0.00319441	-0.00366893	0.00885293	0.417127	0.00180814	0.0031504	-0.00436654	0.00798282	0.566009	0.00272639	0.00313896	-0.00342585	0.00887863	0.385085	0.00389819	0.00327548	-0.00252164	0.010318	0.234003	0.000776662	0.00318346	-0.00546281	0.00701613	0.807256	0.0020962	0.00313172	-0.00404187	0.00823427	0.503276	0.00659639	0.0084663	-0.00999726
LDL	-3.16e-05	0.00314574	-0.00619716	0.00613392	0.99198	79	NA	NA	NA	NA	NA	-0.00160314	0.00326345	-0.00799939	0.00479311	0.623257	1.01e-05	0.00314739	-0.00615871	0.00617882	0.997451	6.96e-05	0.00315592	-0.00611591	0.00625507	0.98241	0.000267027	0.0031466	-0.00590019	0.00643424	0.932371	0.00351507	0.0032048	-0.00276622	0.00979635	0.272722	-0.00189016	0.0032099	-0.00818145	0.00440112	0.555959	-0.0105689	0.00936042	-0.028915	0.00777723	0.258855	-3.16e-05	0.00314574	-0.00619716
HDL	-0.00282703	0.00373779	-0.010153	0.00449891	0.449448	100	NA	NA	NA	NA	NA	-0.00402216	0.00376719	-0.0114057	0.00336141	0.285665	-0.0026949	0.00373793	-0.0100211	0.00463132	0.470934	-0.00665876	0.0038803	-0.014264	0.000946493	0.0861545	-0.00665772	0.00386013	-0.0142234	0.000907991	0.0845742	-0.00510339	0.00384642	-0.0126422	0.00243546	0.184578	0.00318934	0.00463157	-0.00588839	0.0122671	0.491071	-0.00364348	0.0039635	-0.0114118	0.00412484	0.357961	-0.00290171	0.00376876	-0.0102883
FVC:
trait	IVWEST	IVWSE	IVWCI_low	IVWCI_upper	IVW_P	nSNP	MVMR_EST_full	MVMR_SE_full	MVMR_CI_low_full	MVMR_CI_upper_full	MVMR_Pval_full	MVMR_EST_BMI	MVMR_SE_BMI	MVMR_CI_low_BMI	MVMR_CI_upper_BMI	MVMR_Pval_BMI	MVMR_EST_CRP	MVMR_SE_CRP	MVMR_CI_low_CRP	MVMR_CI_upper_CRP	MVMR_Pval_CRP	MVMR_EST_SBP	MVMR_SE_SBP	MVMR_CI_low_SBP	MVMR_CI_upper_SBP	MVMR_Pval_SBP	MVMR_EST_DBP	MVMR_SE_DBP	MVMR_CI_low_DBP	MVMR_CI_upper_DBP	MVMR_Pval_DBP	MVMR_EST_PP	MVMR_SE_PP	MVMR_CI_low_PP	MVMR_CI_upper_PP	MVMR_Pval_PP	MVMR_EST_TG	MVMR_SE_TG	MVMR_CI_low_TG	MVMR_CI_upper_TG	MVMR_Pval_TG	MVMR_EST_TC	MVMR_SE_TC	MVMR_CI_low_TC	MVMR_CI_upper_TC	MVMR_Pval_TC	MVMR_EST_LDL	MVMR_SE_LDL	MVMR_CI_low_LDL
BMI	-0.107807	0.00831122	-0.124096	-0.0915169	1.78e-38	69	-0.0682284	0.0140741	-0.0958132	-0.0406436	1.25e-06	-0.107807	0.00831122	-0.124096	-0.0915169	1.78e-38	-0.105638	0.00948246	-0.124223	-0.0870529	7.98e-29	-0.105818	0.00833666	-0.122157	-0.0894781	6.46e-37	-0.102349	0.00843965	-0.118891	-0.0858079	7.58e-34	-0.108516	0.00831642	-0.124816	-0.0922161	6.49e-39	-0.0943495	0.00999489	-0.113939	-0.0747598	3.74e-21	-0.107711	0.00838141	-0.124139	-0.0912841	8.47e-38	-0.108	0.0083349	-0.124336
CAD	0.00232404	0.00342205	-0.00438305	0.00903114	0.497051	36	0.00169613	0.00983298	-0.0175761	0.0209684	0.863049	-0.00156426	0.00351684	-0.00845714	0.00532862	0.656471	0.00104574	0.00349575	-0.0058058	0.00789728	0.764828	-0.000877952	0.00350357	-0.00774482	0.00598892	0.802133	0.00206918	0.00342252	-0.00463884	0.0087772	0.54546	-0.0011213	0.00365101	-0.00827715	0.00603456	0.758753	0.000967637	0.00343929	-0.00577324	0.00770852	0.778443	0.00354814	0.00355317	-0.00341595	0.0105122	0.317996	0.00368304	0.00358279	-0.00333911
CRP	-0.0147577	0.00442073	-0.0234222	-0.00609323	0.000842938	18	-0.0147902	0.00684553	-0.0282072	-0.0013732	0.070729	-0.0135211	0.00443257	-0.0222088	-0.00483341	0.0022854	-0.0147577	0.00442073	-0.0234222	-0.00609323	0.000842938	-0.0145733	0.00453734	-0.0234663	-0.00568028	0.00131879	-0.0150712	0.00447593	-0.0238439	-0.00629854	0.00075945	-0.0139149	0.00446104	-0.0226584	-0.00517142	0.0018134	-0.0153037	0.0044298	-0.023986	-0.00662148	0.000550856	-0.0117507	0.00494212	-0.021437	-0.00206429	0.017423	-0.0114952	0.00523878	-0.021763
DBP	-0.000491096	0.00072147	-0.00190515	0.000922959	0.496069	29	-0.00531512	0.00477619	-0.0146763	0.00404604	0.265778	-0.000392851	0.000723441	-0.00181077	0.00102507	0.587108	-0.000607251	0.000722509	-0.00202334	0.00080884	0.400642	-0.00331786	0.00424472	-0.0116374	0.00500165	0.434425	-0.000491096	0.00072147	-0.00190515	0.000922959	0.496069	-0.00405732	0.0022518	-0.00847077	0.000356129	0.0715752	-0.000567958	0.000727826	-0.00199447	0.000858556	0.435186	-0.000535273	0.000722296	-0.00195095	0.0008804	0.458649	-0.000479508	0.000721522	-0.00189367
SBP	0.00113483	0.000501514	0.000151884	0.00211778	0.0236471	28	0.00924298	0.00898798	-0.00837314	0.0268591	0.303775	0.00103152	0.000508432	3.5e-05	0.00202803	0.0424762	0.00110368	0.000540431	4.45e-05	0.0021629	0.0411301	0.00113483	0.000501514	0.000151884	0.00211778	0.0236471	0.0036668	0.00195308	-0.000161164	0.00749477	0.060457	-0.000560701	0.00244212	-0.00534717	0.00422577	0.818406	0.00109516	0.000503197	0.00010891	0.00208141	0.0295254	0.000522159	0.000546269	-0.000548508	0.00159283	0.339141	0.000416481	0.000558941	-0.000679023
PP	-0.000300128	0.00116007	-0.00257383	0.00197358	0.795855	19	-0.0635222	0.111021	-0.28112	0.154076	0.567213	-0.000397312	0.00117378	-0.00269788	0.00190325	0.734994	2.82e-05	0.00117703	-0.00227875	0.00233513	0.980893	-0.0103345	0.00299379	-0.0162022	-0.00446681	0.000556465	-0.00180099	0.0012285	-0.0042088	0.000606817	0.142645	-0.000300128	0.00116007	-0.00257383	0.00197358	0.795855	-0.000213258	0.00117883	-0.00252372	0.0020972	0.856441	-0.000259209	0.00116244	-0.00253756	0.00201914	0.823546	-0.000191222	0.00116468	-0.00247395
T2D	-0.0088854	0.00288306	-0.0145361	-0.00323471	0.00205658	21	-0.0129367	0.0225277	-0.0570902	0.0312168	0.565793	-0.00899016	0.00288846	-0.0146514	-0.00332888	0.0018555	-0.00755449	0.0031086	-0.0136472	-0.00146175	0.0150909	-0.00517809	0.00301356	-0.0110846	0.000728384	0.0857489	-0.00784636	0.00289559	-0.0135216	-0.00217111	0.0067331	-0.00464819	0.00310386	-0.0107316	0.00143526	0.134249	-0.00869493	0.00288455	-0.0143485	-0.00304133	0.0025756	-0.00887621	0.00288308	-0.014527	-0.00322547	0.00207891	-0.0088142	0.00289739	-0.014493
TG	0.0100329	0.00499232	0.000248131	0.0198177	0.0444665	61	-0.112912	0.0779905	-0.26577	0.0399466	0.147683	0.00952722	0.00499945	-0.000271532	0.019326	0.0566954	0.011989	0.00515861	0.0018783	0.0220997	0.0201215	0.0147767	0.00538276	0.00422672	0.0253267	0.00604745	0.0150112	0.00532784	0.00456882	0.0254536	0.00483992	0.0130366	0.00527798	0.00269195	0.0233813	0.0135114	0.0100329	0.00499232	0.000248131	0.0198177	0.0444665	0.00768745	0.00644928	-0.00495291	0.0203278	0.233267	0.0149489	0.00629269	0.00261549
TC	0.00235001	0.00369185	-0.00488589	0.00958591	0.524424	92	0.00875865	0.0237443	-0.0377794	0.0552967	0.712222	-0.00153839	0.00381015	-0.00900616	0.00592937	0.686388	0.00321096	0.0037684	-0.00417497	0.0105969	0.394173	0.000669607	0.00371865	-0.00661881	0.00795803	0.8571	0.00333665	0.00369576	-0.0039069	0.0105802	0.366615	0.00223984	0.00385703	-0.00531981	0.00979948	0.561432	0.000149916	0.00376106	-0.00722162	0.00752145	0.968205	0.00235001	0.00369185	-0.00488589	0.00958591	0.524424	-0.000205922	0.00992808	-0.0196646
LDL	0.000222011	0.0037206	-0.00707023	0.00751425	0.952418	78	NA	NA	NA	NA	NA	-0.00202104	0.00385367	-0.00957409	0.00553202	0.599969	0.000367993	0.00372274	-0.00692845	0.00766443	0.921257	-0.000557086	0.0037335	-0.00787461	0.00676044	0.881386	0.00067338	0.00372136	-0.00662034	0.00796711	0.856407	0.00208163	0.00379065	-0.0053479	0.00951116	0.582904	-0.00243111	0.00379741	-0.00987389	0.00501166	0.52204	-0.00241816	0.0110576	-0.0240907	0.0192544	0.826893	0.000222011	0.0037206	-0.00707023
HDL	0.00356415	0.00444456	-0.00514702	0.0122753	0.422603	98	NA	NA	NA	NA	NA	0.00160682	0.00446529	-0.00714498	0.0103586	0.718961	0.00351178	0.00444457	-0.00519941	0.012223	0.429452	-0.000551621	0.00466813	-0.00970099	0.00859775	0.905935	-0.00105507	0.00467379	-0.0102155	0.00810539	0.821402	0.00133595	0.00457676	-0.00763434	0.0103062	0.770364	0.00682511	0.00546176	-0.00387975	0.01753	0.211439	0.00400281	0.00472225	-0.00525263	0.0132582	0.396634	0.00313569	0.00447997	-0.00564488
FEV1pFVC:
trait	IVWEST	IVWSE	IVWCI_low	IVWCI_upper	IVW_P	nSNP	MVMR_EST_full	MVMR_SE_full	MVMR_CI_low_full	MVMR_CI_upper_full	MVMR_Pval_full	MVMR_EST_BMI	MVMR_SE_BMI	MVMR_CI_low_BMI	MVMR_CI_upper_BMI	MVMR_Pval_BMI	MVMR_EST_CRP	MVMR_SE_CRP	MVMR_CI_low_CRP	MVMR_CI_upper_CRP	MVMR_Pval_CRP	MVMR_EST_SBP	MVMR_SE_SBP	MVMR_CI_low_SBP	MVMR_CI_upper_SBP	MVMR_Pval_SBP	MVMR_EST_DBP	MVMR_SE_DBP	MVMR_CI_low_DBP	MVMR_CI_upper_DBP	MVMR_Pval_DBP	MVMR_EST_PP	MVMR_SE_PP	MVMR_CI_low_PP	MVMR_CI_upper_PP	MVMR_Pval_PP	MVMR_EST_TG	MVMR_SE_TG	MVMR_CI_low_TG	MVMR_CI_upper_TG	MVMR_Pval_TG	MVMR_EST_TC	MVMR_SE_TC	MVMR_CI_low_TC	MVMR_CI_upper_TC	MVMR_Pval_TC	MVMR_EST_LDL	MVMR_SE_LDL	MVMR_CI_low_LDL
BMI	0.00488094	0.000836292	0.00324184	0.00652004	5.33e-09	70	0.00236865	0.00147467	-0.000521659	0.00525895	0.108226	0.00488094	0.000836292	0.00324184	0.00652004	5.33e-09	0.00508044	0.000973758	0.00317191	0.00698897	1.81e-07	0.00446679	0.000839982	0.00282045	0.00611312	1.05e-07	0.00399743	0.00085192	0.0023277	0.00566716	2.7e-06	0.00492602	0.000836348	0.00328681	0.00656524	3.86e-09	0.00370223	0.00100814	0.00172632	0.00567814	0.000240331	0.00489335	0.000847983	0.00323133	0.00655536	7.9e-09	0.00489535	0.000840032	0.00324892
CAD	0.000584678	0.00035971	-0.000120341	0.0012897	0.104074	35	-0.0011884	0.000977484	-0.00310423	0.000727435	0.224072	0.000745841	0.000361217	3.79e-05	0.00145381	0.0389418	0.000450161	0.000365679	-0.000266556	0.00116688	0.218312	0.000976581	0.000367941	0.000255429	0.00169773	0.00795024	0.000606377	0.00035975	-9.87e-05	0.00131147	0.0918821	0.00121991	0.000382572	0.000470083	0.00196974	0.00142909	0.000526762	0.00036215	-0.00018304	0.00123656	0.145797	0.000421882	0.00037405	-0.000311243	0.00115501	0.259373	0.000405512	0.000378354	-0.000336048
CRP	3.92e-05	0.000458823	-0.000860069	0.000938486	0.9319	17	-0.00956811	0.00463659	-0.0186557	-0.000480549	0.039055	5.47e-05	0.000459453	-0.00084582	0.000955204	0.905246	3.92e-05	0.000458823	-0.000860069	0.000938486	0.9319	0.000145188	0.000468308	-0.000772679	0.00106306	0.75654	0.000116785	0.000462116	-0.000788945	0.00102252	0.800486	4.61e-05	0.000460787	-0.000856985	0.000949268	0.920236	5.31e-05	0.00045943	-0.000847324	0.000953607	0.907915	0.000470314	0.000514208	-0.000537514	0.00147814	0.360381	0.000578193	0.000547472	-0.000494831
DBP	-0.000226547	7.57e-05	-0.000374885	-7.82e-05	0.00275944	27	-0.000726116	0.000503749	-0.00171345	0.000261215	0.149465	-0.000220629	7.6e-05	-0.000369632	-7.16e-05	0.00370624	-0.00022801	7.6e-05	-0.000376919	-7.91e-05	0.00269007	0.00147743	0.000445162	0.000604929	0.00234993	0.000903862	-0.000226547	7.57e-05	-0.000374885	-7.82e-05	0.00275944	0.000482874	0.000234094	2.41e-05	0.000941689	0.0391377	-0.000179667	7.73e-05	-0.000331075	-2.83e-05	0.0200316	-0.000214846	7.59e-05	-0.000363664	-6.6e-05	0.00466099	-0.000226282	7.57e-05	-0.00037462
SBP	-0.000296584	5.24e-05	-0.000399372	-0.000193797	1.56e-08	27	-0.00146802	0.000948748	-0.00332753	0.000391496	0.121786	-0.000311194	5.3e-05	-0.000415055	-0.000207333	4.29e-09	-0.000228735	5.58e-05	-0.000338137	-0.000119332	4.17e-05	-0.000296584	5.24e-05	-0.000399372	-0.000193797	1.56e-08	-0.00109094	0.000207607	-0.00149784	-0.000684037	1.48e-07	0.000257837	0.000257202	-0.000246271	0.000761944	0.316119	-0.000294403	5.28e-05	-0.00039792	-0.000190885	2.49e-08	-0.000257803	5.78e-05	-0.000371081	-0.000144525	8.17e-06	-0.000289307	5.87e-05	-0.000404439
PP	-0.000451356	0.000122506	-0.000691462	-0.000211249	0.000229269	18	0.00648918	0.0115437	-0.016136	0.0291144	0.57402	-0.000492987	0.000123405	-0.000734857	-0.000251118	6.47e-05	-0.000402454	0.000123329	-0.000644175	-0.000160733	0.00110142	0.000191037	0.000312529	-0.000421508	0.000803582	0.541026	-0.000367472	0.000127784	-0.000617924	-0.00011702	0.00403098	-0.000451356	0.000122506	-0.000691462	-0.000211249	0.000229269	-0.000413051	0.000125767	-0.000659549	-0.000166553	0.00102249	-0.000445185	0.000123265	-0.00068678	-0.000203589	0.000304316	-0.000426524	0.000123073	-0.000667743
T2D	0.000972574	0.000295441	0.00039352	0.00155163	0.00099499	21	0.0013438	0.00125978	-0.00112532	0.00381293	0.286108	0.000973198	0.000295448	0.000394131	0.00155226	0.000987804	0.00126161	0.000315979	0.0006423	0.00188091	6.53e-05	0.00107992	0.000316047	0.000460476	0.00169936	0.000633273	0.00101184	0.000298277	0.000427224	0.00159645	0.000693161	0.0011343	0.000327268	0.000492864	0.00177573	0.000528348	0.00097245	0.000295444	0.000393391	0.00155151	0.000996584	0.000983951	0.000295621	0.000404544	0.00156336	0.000873409	0.00101529	0.000297182	0.000432821
TG	0.00234177	0.000521682	0.00131929	0.00336425	7.16e-06	58	-0.0222048	0.0081676	-0.038213	-0.0061966	0.00655499	0.00233039	0.000522424	0.00130646	0.00335433	8.17e-06	0.00229057	0.000535714	0.00124058	0.00334055	1.91e-05	0.00231539	0.000560281	0.00121726	0.00341352	3.59e-05	0.00235214	0.000552056	0.00127014	0.00343415	2.04e-05	0.00229243	0.000551872	0.00121078	0.00337408	3.27e-05	0.00234177	0.000521682	0.00131929	0.00336425	7.16e-06	0.00294321	0.000666883	0.00163615	0.00425028	1.02e-05	0.00377446	0.000650527	0.00249945
TC	-4.38e-05	0.000384994	-0.000798407	0.000710742	0.909355	88	0.00353758	0.00245386	-0.0012719	0.00834706	0.149404	0.000196991	0.000398233	-0.000583532	0.000977514	0.620839	-9.33e-05	0.000392845	-0.000863214	0.00067671	0.812365	7.77e-05	0.000387338	-0.000681428	0.00083691	0.840929	-0.000112905	0.00038597	-0.000869393	0.000643583	0.769887	0.000301897	0.000403718	-0.000489376	0.00109317	0.454586	-1.42e-05	0.000390208	-0.000779033	0.000750555	0.970891	-4.38e-05	0.000384994	-0.000798407	0.000710742	0.909355	0.0016281	0.00104066	-0.000411565
LDL	-0.000312275	0.000384575	-0.00106603	0.000441477	0.416791	77	NA	NA	NA	NA	NA	-2.99e-05	0.000397735	-0.000809489	0.000749603	0.939989	-0.000331267	0.000384837	-0.00108554	0.000423001	0.38935	-0.000181492	0.000385957	-0.000937953	0.00057497	0.638185	-0.000329268	0.000384646	-0.00108316	0.000424624	0.391981	0.000107552	0.000392274	-0.00066129	0.000876395	0.783949	-0.000331623	0.000392297	-0.00110051	0.000437264	0.397922	-0.00183088	0.00114119	-0.00406756	0.000405801	0.108633	-0.000312275	0.000384575	-0.00106603
HDL	0.000154148	0.000460409	-0.000748237	0.00105653	0.737771	97	NA	NA	NA	NA	NA	0.000391446	0.000463119	-0.00051625	0.00129914	0.397977	0.000154039	0.000460409	-0.000748346	0.00105642	0.73795	-2.16e-05	0.000481105	-0.000964524	0.000921374	0.964231	-1.09e-05	0.000481699	-0.000954985	0.000933242	0.981995	-2.77e-05	0.000472206	-0.000953167	0.000897848	0.953291	0.00115978	0.000565634	5.12e-05	0.0022684	0.0403247	-0.000313685	0.000489273	-0.00127264	0.000645272	0.521442	0.000278196	0.000464037	-0.000631299
[truncated: 7 more columns]

## Sheet: table S10
Table S10: Effect attenuation
Table gives differences in effect size estimates. Every column refelcts association between the exposure an the outcome, every row is one exposure added to the regression model, every cell in this matrix is the difference between the effect of the exposure plus one covariate (given in row) on the outcome minus the effect of the exposure on the outcome
FEV1:
trait	IVW_est	directEFF-indirectEFF_bmi	directEFF-indirectEFF_CRP	directEFF-indirectEFF_SBP	directEFF-indirectEFF_DBP	directEFF-indirectEFF_PP	directEFF-indirectEFF_TG	directEFF-indirectEFF_TC	directEFF-indirectEFF_LDL	directEFF-indirectEFF_HDL	perc_bmi	perc_CRP	perc_SBP	perc_DBP	perc_PP	perc_TG	perc_TC	perc_LDL	perc_HDL
BMI	-0.0607562	0	-0.00536233	0.00168077	0.00308694	0.000160018	-0.000899443	0.000123263	0.000138449	-0.00272218	0	0.0882598	NA	NA	NA	0.0148041	NA	NA	0.0448051
CAD	0.00220105	-0.00050321	-0.00161293	-0.000588346	0.000177149	-0.00182861	-0.000757024	-0.000755541	-0.000763181	-0.000451528	0.228622	0.7328	0.267302	NA	0.83079	0.343937	0.343263	0.346734	0.205141
CRP	-0.0101583	-0.000629398	0	0.00106272	0.000589982	5.50981e-05	0.000330792	-0.00402239	-0.00504838	-0.00256141	0.061959	0	NA	NA	NA	NA	0.395971	0.496971	0.252149
DBP	-0.00231636	-1.35043e-05	0.000193923	0.00714058	0	0.00254931	0.000109702	-0.000145889	3.95428e-05	-0.000563517	0.00582998	NA	NA	0	NA	NA	0.0629822	NA	0.243277
SBP	-0.000327608	0.000186392	2.42443e-06	0	0.00182831	-0.000162234	-1.16836e-05	0.0002818	0.00056136	4.15912e-05	NA	NA	0	NA	0.495207	0.0356633	NA	NA	NA
PP	-0.0015891	0.000267712	-0.000102233	0.00824937	0.00117198	0	-0.000381646	-0.000161559	-0.000253441	-0.000760897	NA	0.0643339	NA	NA	0	0.240165	0.101667	0.159487	0.478823
T2D	-0.00434622	2.48214e-05	-0.000521143	-0.00252202	-0.000559758	-0.00323738	-2.15865e-05	-0.000149867	7.0697e-05	-0.000811431	NA	0.119907	0.580279	0.128792	0.744872	0.00496674	0.0344823	NA	0.186698
TG	0.0211755	-0.000412483	-0.000324639	0.00204487	0.00160222	0.00172891	0	-0.00176468	0.00709839	0.00719428	0.0194792	0.0153308	NA	NA	NA	0	0.0833356	NA	NA
TC	0.0020962	-0.00207362	0.000495798	-0.000288064	0.000630188	0.00180198	-0.00131954	0	0.00450019	0.00025568	0.989229	NA	0.137422	NA	NA	0.629491	0	NA	NA
LDL	-3.16217e-05	0.00157151	-2.15659e-05	-3.79597e-05	-0.000235405	-0.00348345	0.00185854	0.0105372	0	5.8723e-05	NA	0.681996	NA	NA	NA	NA	NA	0	NA
HDL	-0.00282703	0.00119513	-0.000132128	0.00383173	0.00383069	0.00227636	-0.000362304	0.000816446	7.468e-05	0	NA	0.0467375	NA	NA	NA	0.128157	NA	NA	0
FVC:
trait	IVW_est	directEFF-indirectEFF_bmi	directEFF-indirectEFF_CRP	directEFF-indirectEFF_SBP	directEFF-indirectEFF_DBP	directEFF-indirectEFF_PP	directEFF-indirectEFF_TG	directEFF-indirectEFF_TC	directEFF-indirectEFF_LDL	directEFF-indirectEFF_HDL	perc_bmi	perc_CRP	perc_SBP	perc_DBP	perc_PP	perc_TG	perc_TC	perc_LDL	perc_HDL
BMI	-0.107807	0	-0.00216841	-0.00198896	-0.00545721	0.000709388	-0.0134571	-9.5203e-05	0.000193217	-0.0132164	0	0.0201139	0.0184494	0.0506204	NA	0.124826	0.000883091	NA	0.122594
CAD	0.00232404	-0.000759783	-0.0012783	-0.00144609	-0.000254863	-0.00120275	-0.0013564	0.00122409	0.00135899	-0.00384715	0.326923	0.550034	0.622231	0.109664	0.517524	0.58364	NA	NA	NA
CRP	-0.0147577	-0.00123662	0	-0.000184395	0.000313499	-0.000842804	0.000546022	-0.00300704	-0.00326253	-0.00234934	0.0837948	0	0.0124948	NA	0.0571094	NA	0.203761	0.221073	0.159194
DBP	-0.000491096	-9.8245e-05	0.000116155	0.00282676	0	0.00356623	7.6862e-05	4.4177e-05	-1.1588e-05	0.000117965	0.200053	NA	NA	0	NA	NA	NA	0.0235962	NA
SBP	0.00113483	-0.000103315	-3.1158e-05	0	0.00253197	-0.000574133	-3.9676e-05	-0.000612675	-0.000718353	-0.000148751	0.0910397	0.027456	0	NA	0.505918	0.0349619	0.539881	0.633003	0.131077
PP	-0.000300128	9.7184e-05	-0.000271928	0.0100344	0.00150086	0	-8.687e-05	-4.0919e-05	-0.000108906	-0.000256128	NA	0.90604	NA	NA	0	0.289443	0.136338	0.362865	0.853396
T2D	-0.0088854	0.000104761	-0.00133092	-0.00370731	-0.00103904	-0.00423721	-0.000190468	-9.19e-06	-7.1206e-05	-0.00179046	NA	0.149787	0.417236	0.116938	0.476873	0.0214361	0.00103428	0.00801382	0.201506
TG	0.0100329	-0.000505677	0.00195609	0.00474384	0.0049783	0.00300372	0	-0.00234544	0.00491604	0.0062819	0.0504019	NA	NA	NA	NA	0	0.233775	NA	NA
TC	0.00235001	-0.000811619	0.000860947	-0.00168041	0.000986636	-0.000110175	-0.0022001	0	-0.00214409	0.00147783	0.345368	NA	0.715062	NA	0.0468827	0.936206	0	0.912374	NA
LDL	0.000222011	-0.00179903	0.000145982	-0.000335075	0.000451369	0.00185962	-0.0022091	-0.00219615	0	-0.000247426	NA	NA	NA	NA	NA	NA	NA	0	NA
HDL	0.00356415	-0.00195733	-5.2368e-05	-0.00301253	-0.00250908	-0.0022282	0.00326096	0.000438655	-0.000428456	0	0.549171	0.014693	0.845231	0.703976	0.62517	NA	NA	0.120213	0
FEV1pFVC:
trait	IVW_est	directEFF-indirectEFF_bmi	directEFF-indirectEFF_CRP	directEFF-indirectEFF_SBP	directEFF-indirectEFF_DBP	directEFF-indirectEFF_PP	directEFF-indirectEFF_TG	directEFF-indirectEFF_TC	directEFF-indirectEFF_LDL	directEFF-indirectEFF_HDL	perc_bmi	perc_CRP	perc_SBP	perc_DBP	perc_PP	perc_TG	perc_TC	perc_LDL	perc_HDL
BMI	0.00488094	0	0.0001995	-0.000414153	-0.000883511	4.5083e-05	-0.00117871	1.2408e-05	1.4407e-05	-0.000827329	0	NA	0.084851	0.181012	NA	0.241493	NA	NA	0.169502
CAD	0.000584678	0.000161163	-0.000134517	0.000391903	2.1699e-05	0.000635232	-5.7916e-05	-0.000162796	-0.000179166	0.000136233	NA	0.23007	NA	NA	NA	0.0990562	0.278437	0.306435	NA
CRP	3.92e-05	1.55e-05	0	0.000105988	7.7585e-05	6.9e-06	1.39e-05	0.000431114	0.000538993	-0.000132568	NA	0	NA	NA	NA	NA	NA	NA	NA
DBP	-0.000226547	-5.918e-06	1.463e-06	-0.00125088	0	-0.000256327	-4.688e-05	-1.1701e-05	-2.65e-07	-5.931e-06	0.0261226	NA	NA	0	NA	0.206933	0.0516493	0.00116974	0.02618
SBP	-0.000296584	1.461e-05	-6.7849e-05	0	0.000794356	-3.8747e-05	-2.181e-06	-3.8781e-05	-7.277e-06	-1.1646e-05	NA	0.228768	0	NA	0.130644	0.00735373	0.130759	0.0245361	0.0392671
PP	-0.000451356	4.1631e-05	-4.8902e-05	-0.000260319	-8.3884e-05	0	-3.8305e-05	-6.171e-06	-2.4832e-05	2.8407e-05	NA	0.108345	0.576749	0.185849	0	0.0848665	0.0136721	0.0550164	NA
T2D	0.000972574	6.24e-07	0.000289033	0.000107344	3.9263e-05	0.000161724	-1.24e-07	1.1377e-05	4.2714e-05	-2.735e-05	NA	NA	NA	NA	NA	0.000127497	NA	NA	0.0281213
TG	0.00234177	-1.1377e-05	-5.1206e-05	-2.638e-05	1.0374e-05	-4.9343e-05	0	0.000601443	0.00143269	0.000524793	0.00485829	0.0218664	0.011265	NA	0.0210708	0	NA	NA	NA
TC	-4.38e-05	-0.000153191	4.95e-05	-3.39e-05	6.9105e-05	-0.000258097	-2.96e-05	0	-0.0015843	0.000200329	NA	NA	0.773973	NA	NA	0.675799	0	NA	NA
LDL	-0.000312275	-0.000282375	1.8992e-05	-0.000130783	1.6993e-05	-0.000204723	1.9348e-05	0.00151861	0	-6.9284e-05	0.904251	NA	0.418807	NA	0.655586	NA	NA	0	0.221869
HDL	0.000154148	0.000237298	-1.09e-07	-0.000132548	-0.000143248	-0.000126448	0.00100563	-0.000159537	0.000124048	0	NA	0.000707113	0.859875	0.929289	0.820303	NA	NA	NA	0

## Sheet: table S11
Table S11: Sex stratified analysis
Table gives effect estimates, standard errors and P-values for assocation between putative causal associations and resutls from sex stratified GWAS (performed with our standard BOLT LMM pipeline) on lung function.
trait	outcome	IVW_EST	IVW_SE	IVW_CI_low	IVW_CI_upper	IVW_Pval
BMI	FEV1FVC_female	0.00443357473	0.00087248122	0.00272354297	0.0061436065	0.000000374
CRP	FEV1FVC_female	-0.00042151036	0.00052248846	-0.00144556892	0.0006025482	0.419818473
T2D	FEV1FVC_female	0.00006259623	0.00002224535	0.00010619632	0.00001899614	0.00004894421
BMI	FEV1FVC_male	0.00433385192	0.0010492379	0.00227738344	0.00639032041	0.0000362
CRP	FEV1FVC_male	0.00029482668	0.00063131351	-0.00094252506	0.00153217842	0.640496169
T2D	FEV1FVC_male	0.00013018756	0.00003462299	0.00019804737	0.00006232775	0.000169813
BMI	FEV1_female	-0.038041053	0.006038076	-0.049875465	-0.026206642	0.000000000297
CRP	FEV1_female	-0.010484495	0.003614338	-0.017568468	-0.003400522	0.003722041
T2D	FEV1_female	-0.0054547458	0.0032144498	0.00084546	-0.0117549517	0.089706984
BMI	FEV1_male	-0.092391867	0.009362944	-0.110742899	-0.074040834	5.74E-23
CRP	FEV1_male	-0.013836227	0.005607295	-0.024826323	-0.002846132	0.01360448
T2D	FEV1_male	-0.00528536	0.037956097	0.069107223	-0.079677944	0.889253144
BMI	FVC_female	-0.061808744	0.007148585	-0.075819713	-0.047797776	5.32E-18
CRP	FVC_female	-0.011954873	0.004305423	-0.020393347	-0.003516398	0.005491369
T2D	FVC_female	-0.010264928	0.002651133	-0.015461053	-0.005068802	0.000107989
BMI	FVC_male	-0.149047451	0.010958427	-0.170525573	-0.127569329	3.94E-42
CRP	FVC_male	-0.019634912	0.006561594	-0.032495399	-0.006774425	0.002767934
T2D	FVC_male	-0.011227904	0.004095786	-0.019255496	-0.003200312	0.006119082
